# Supplementary material for: Hypobaric hypoxia-driven energy metabolism disturbance facilitates vascular endothelial dysfunction
Source: Redox Biol. 2025 May 17;84:103675. doi: 10.1016/j.redox.2025.103675 (PMC12147897; doi:10.1016/j.redox.2025.103675)
Supplement: Multimedia component 2 [file mmc2.xlsx]

## Sheet: significane_merge
gene	FC	log2FoldChange	baseMean	lfcSE	stat	pvalue	padj	group	Control1	Control2	Control3	Control4	Control5	Control6	Hypoxia1	Hypoxia2	Hypoxia3	Hypoxia4	Hypoxia5	Hypoxia6
ENSRNOG00000005053	2.07401	1.05242	543.391	0.129174	8.14732	3.72e-16	1.73e-13	Up	1.73082	2.46537	1.13336	1.87898	1.42626	1.60932	3.15199	3.43501	3.49113	3.74221	3.36666	3.58154
ENSRNOG00000031766	0.662976	-0.592972	467917	0.140711	-4.21411	2.51e-05	0.000828334	Down	7576.83	10868.5	6467.92	7164.82	5942.94	5002.47	4064.06	3807.99	4132.1	4203.35	6078.7	5079.77
ENSRNOG00000038572	2.47807	1.30922	34.2362	0.323422	4.04801	5.17e-05	0.00152156	Up	0.106408	0.177324	0.082145	0.069914	0.045337	0.048098	0.218202	0.24624	0.138719	0.225327	0.149489	0.15461
ENSRNOG00000039197	0.450196	-1.15138	372.019	0.18665	-6.16864	6.89e-10	8.89e-08	Down	2.43481	3.52817	1.99921	1.89482	1.08241	1.23236	0.821784	0.76071	0.844885	0.911027	0.865657	0.782983
ENSRNOG00000021273	2.24545	1.16701	154.635	0.237834	4.90682	9.26e-07	5.17e-05	Up	0.839082	2.1997	0.32478	0.809797	0.376381	0.777822	1.2291	1.44533	1.81725	1.8246	1.45934	1.32065
ENSRNOG00000016156	0.658649	-0.602419	195.82	0.19407	-3.10412	0.00190844	0.0243545	Down	0.796803	1.4381	0.717955	0.396119	0.663017	0.591866	0.5008	0.302755	0.430183	0.447218	0.511818	0.480732
ENSRNOG00000015857	0.444944	-1.1683	189867	0.117665	-9.92904	3.11e-23	3.25e-20	Down	1338.85	1253.51	1511.03	1634.24	1458.79	1742.63	868.879	712.534	635.508	721.24	685.082	766.23
ENSRNOG00000014846	1.64773	0.720482	927.007	0.160346	4.49329	7.01e-06	0.000285266	Up	8.09776	5.42125	6.1726	11.6192	9.8429	6.45182	14.2378	17.8589	15.1264	14.0694	12.2928	15.6808
ENSRNOG00000009225	2.47283	1.30616	4043.68	0.317054	4.11968	3.79e-05	0.00116128	Up	56.0582	41.9198	22.7367	25.0495	23.3309	30.1948	68.2458	122.698	120.745	75.4859	51.0424	63.0766
ENSRNOG00000001070	1.74945	0.806901	770.329	0.180225	4.47718	7.56e-06	0.000300604	Up	4.74222	13.2123	5.73894	6.04414	6.94507	5.06971	6.87936	9.91507	17.3777	10.2532	10.7899	9.41511
ENSRNOG00000008639	1.54266	0.625424	19657.1	0.143444	4.36006	1.3e-05	0.000480172	Up	92.1348	145.342	87.5345	111.644	90.4749	62.249	107.384	136.822	161.517	144.586	179.212	151.979
ENSRNOG00000017438	0.59833	-0.740985	154.714	0.203328	-3.64429	0.000268135	0.00537947	Down	1.08095	1.46927	0.834387	0.640221	0.71655	0.967257	0.659994	0.535104	0.739581	0.415747	0.401353	0.502923
ENSRNOG00000017786	3.41081	1.77012	612.159	0.174026	10.1715	2.66e-24	3.33e-21	Up	1.46002	3.40182	2.12572	2.11251	3.01806	3.01596	9.09382	9.62856	8.18264	9.52428	7.53757	7.65369
ENSRNOG00000010947	0.645483	-0.631549	9592.84	0.121015	-5.21878	1.8e-07	1.25e-05	Down	52.6361	91.6507	62.2729	61.1927	62.2908	73.6037	44.496	34.0667	40.5498	46.0539	46.2691	47.6717
ENSRNOG00000015124	0.53702	-0.896952	47.324	0.277853	-3.22816	0.0012459	0.0176043	Down	0.281535	0.371258	0.328399	0.347544	0.141977	0.274244	0.134862	0.174388	0.199515	0.16773	0.167834	0.103539
ENSRNOG00000005600	2.11046	1.07755	66.3547	0.250987	4.29327	1.76e-05	0.00061567	Up	0.123973	0.467576	0.256635	0.140802	0.123923	0.128407	0.282441	0.400271	0.450483	0.330264	0.27163	0.388057
ENSRNOG00000033517	1.56968	0.650466	1057.54	0.159946	4.06678	4.77e-05	0.00141409	Up	14.666	31.9413	22.2617	19.0898	24.165	19.2344	28.6758	32.5677	38.2833	39.6045	38.5461	23.2916
ENSRNOG00000029543	0.621345	-0.686533	199	0.173602	-3.95463	7.67e-05	0.00206238	Down	1.06491	2.09456	0.960605	1.19627	1.0905	0.745858	0.471402	0.577792	0.700605	0.68765	0.700824	0.909788
ENSRNOG00000047578	1.87444	0.90646	175.627	0.249926	3.62691	0.000286829	0.00569066	Up	2.83899	1.28993	0.746463	2.0858	1.81126	1.21961	4.54602	5.27673	3.12368	3.02437	2.97158	3.21725
ENSRNOG00000046227	1.61082	0.687798	2226.51	0.176826	3.88968	0.000100376	0.00253348	Up	16.8921	16.0807	10.1254	11.0252	10.2352	10.755	14.5972	23.0198	31.1052	18.8305	16.4708	18.7955
ENSRNOG00000042411	1.68171	0.749928	256.416	0.146125	5.13209	2.87e-07	1.85e-05	Up	0.912586	1.57684	0.785355	0.752485	0.978116	0.676454	1.70216	1.28381	1.60767	1.69356	1.25886	1.51282
ENSRNOG00000015741	0.354964	-1.49426	20.4359	0.511514	-2.92124	0.00348639	0.0375289	Down	0.052561	0.17121	0.071554	0.061931	0.126126	0.007539	0	0.014074	0.023541	0	0.038941	0
ENSRNOG00000004874	0.600583	-0.735565	276.579	0.197267	-3.72878	0.000192407	0.00424823	Down	1.18652	1.77529	1.23701	1.38754	1.0894	1.25763	0.862289	0.725086	0.702475	1.10529	0.913012	0.42858
ENSRNOG00000031834	1.68254	0.750637	69.5378	0.236946	3.16797	0.00153508	0.0206419	Up	0.374	0.707741	0.485479	0.677131	0.464465	0.497021	0.855534	0.706695	1.14672	0.678896	0.830141	1.23373
ENSRNOG00000000566	2.14237	1.09921	25.3757	0.372135	2.95378	0.00313905	0.034757	Up	0.239527	0.583994	0.252334	0.232578	0.068103	0.249481	0.395626	0.724407	0.632942	0.442913	0.396516	0.345431
ENSRNOG00000001766	0.529707	-0.916734	189.866	0.21232	-4.31771	1.58e-05	0.000563927	Down	0.547468	1.48669	0.772717	0.880927	0.672269	0.534764	0.402541	0.518324	0.460365	0.208588	0.350545	0.377097
ENSRNOG00000005861	0.483077	-1.04968	4912.59	0.132421	-7.92679	2.25e-15	9.38e-13	Down	42.21	75.4825	56.7938	57.2424	65.6037	64.2555	27.4394	30.882	26.4305	26.5588	29.9082	36.7622
ENSRNOG00000057620	0.650311	-0.620799	640.429	0.158847	-3.90817	9.3e-05	0.00238089	Down	2.69442	5.15853	2.89394	2.90041	2.32491	2.12473	1.62646	1.17128	2.17702	1.61416	2.11976	2.12374
ENSRNOG00000016940	1.65834	0.729736	286.855	0.172971	4.21883	2.46e-05	0.000815486	Up	2.23265	4.7151	1.38498	1.68117	1.44307	1.17546	2.94655	2.29629	3.4866	3.12893	2.62784	2.35186
ENSRNOG00000034234	0.635344	-0.65439	2.03598e+06	0.142278	-4.59936	4.24e-06	0.000185394	Down	27057.8	29209.3	22021.2	21407.7	17515.8	17427.7	13027	10768.8	15365.1	13261	17522	16169.9
ENSRNOG00000020811	0.586381	-0.77009	147.572	0.182799	-4.21276	2.52e-05	0.000828901	Down	0.470436	0.699502	0.533417	0.486287	0.542031	0.609293	0.3308	0.204661	0.370863	0.377271	0.299034	0.418833
ENSRNOG00000017294	0.635164	-0.654799	222.723	0.186996	-3.50168	0.000462328	0.00823313	Down	1.98957	2.16406	1.20772	1.52582	1.24886	1.07678	0.631677	0.864013	0.938111	1.12567	1.0184	1.18073
ENSRNOG00000000247	0.582665	-0.779262	872.793	0.101135	-7.7052	1.31e-14	4.79e-12	Down	5.67713	9.9445	4.82083	4.69034	5.23155	4.66574	3.05104	3.30685	3.56204	2.91304	2.73542	3.22456
ENSRNOG00000016099	1.53326	0.616606	233.546	0.187437	3.28967	0.00100305	0.0150206	Up	2.05053	2.93806	1.26416	1.40255	1.3442	1.0662	1.48483	2.52585	2.5282	2.11031	2.5315	2.88608
ENSRNOG00000020527	1.53267	0.616046	509.727	0.14568	4.22877	2.35e-05	0.000782359	Up	2.84771	5.92707	3.60961	3.64757	3.95041	3.89146	5.34461	7.33027	7.19292	5.16544	5.60479	4.82431
ENSRNOG00000001336	1.6995	0.765109	194.048	0.250312	3.05662	0.0022385	0.0270348	Up	2.54578	2.61636	0.709273	1.46301	1.64924	1.61941	1.92884	2.05221	3.87542	3.07213	2.99159	3.5683
ENSRNOG00000001338	2.22202	1.15187	45.7619	0.313312	3.67643	0.000236521	0.00496563	Up	0.334909	0.282946	0.213659	0	0.130462	0	0.505009	0.395236	0.861383	0.486239	0.619224	0.380171
ENSRNOG00000055154	3.13261	1.64736	4840.26	0.539226	3.05505	0.0022502	0.0270348	Up	1091.64	337.61	324.666	322.592	292.085	489.188	548.201	936.176	3735.62	2682.99	1254.73	1107.7
ENSRNOG00000048402	1.93549	0.952702	83.4148	0.275608	3.45673	0.000546782	0.00935132	Up	0.861136	1.35424	0.320591	0.412818	1.05395	0.848639	1.5541	1.43514	1.70367	1.0217	1.61442	1.42406
ENSRNOG00000003401	2.42866	1.28016	190.004	0.300548	4.25941	2.05e-05	0.000694173	Up	0	3.67454	1.90235	0	2.41236	1.4315	3.4846	3.61113	5.15819	4.9703	5.77933	3.25705
ENSRNOG00000033024	1.76216	0.817349	172.178	0.238663	3.4247	0.000615475	0.0102735	Up	2.11364	4.14884	4.23751	3.03124	4.84366	3.77271	6.76523	7.02283	7.24428	7.97583	8.48523	3.4707
ENSRNOG00000014117	1.73931	0.798511	1726.68	0.120829	6.60863	3.88e-11	6.94e-09	Up	8.47693	16.4954	9.03964	9.90705	10.482	12.3018	18.9732	17.6054	18.0848	21.3929	16.4587	19.9742
ENSRNOG00000015366	0.542938	-0.881141	156.278	0.258275	-3.41164	0.000645728	0.0106367	Down	2.29395	2.35182	1.61182	1.72198	1.87956	2.25027	1.7749	1.02695	1.37781	0.564495	1.34847	0.668958
ENSRNOG00000004699	0.348955	-1.51889	68.5272	0.284084	-5.34661	8.96e-08	6.84e-06	Down	0.760501	1.3323	0.548088	0.442397	0.671972	0.567464	0.363217	0.134553	0.141791	0.15143	0.270592	0.25348
ENSRNOG00000002343	2.27319	1.18472	84.9222	0.26867	4.40957	1.04e-05	0.000396527	Up	0.627963	1.49409	0.901283	0.669297	0.455044	0.341355	1.12629	1.28986	2.0891	1.66202	1.70077	0.934378
ENSRNOG00000057514	1.61694	0.693267	500.863	0.200351	3.46026	0.000539663	0.00924218	Up	103.816	48.712	86.5059	92.8716	75.5232	129.625	118.188	102.706	196.532	237.888	175.67	190.824
ENSRNOG00000006715	0.345839	-1.53183	75.1685	0.265368	-5.77246	7.81e-09	7.89e-07	Down	0.815544	1.05052	0.455398	1.22499	0.72274	0.823476	0.242809	0.229182	0.460319	0.327682	0.233867	0.295314
ENSRNOG00000016257	1.52046	0.604512	196.965	0.209447	2.88623	0.00389885	0.040506	Up	1.05678	2.36356	0.85002	1.42355	1.28482	1.48045	1.5216	2.48943	2.06639	2.81819	1.63741	1.4314
ENSRNOG00000021144	1.66737	0.737572	1151.59	0.167852	4.39419	1.11e-05	0.000419705	Up	4.0462	6.84884	2.59375	3.88333	2.99945	2.32119	4.11835	5.63281	8.08822	5.10401	5.69003	5.42268
ENSRNOG00000029512	1.88919	0.917766	51.4869	0.237911	3.8576	0.000114506	0.00279981	Up	1.3961	1.61272	1.40711	1.00165	1.31744	1.21022	2.13721	2.42258	2.43659	2.4519	3.51909	2.38836
ENSRNOG00000029178	0.611138	-0.710429	355.944	0.133485	-5.32217	1.03e-07	7.69e-06	Down	0.987961	4.08928	1.35262	1.32773	1.01641	0.816662	1.89542	0.663382	0.76168	0.722264	0.775243	0.794398
ENSRNOG00000003772	1.73012	0.790873	95.0176	0.27922	2.83244	0.00461941	0.0458292	Up	0.603453	1.70549	1.05701	0.512773	1.45156	1.1831	1.17469	2.23695	1.18569	1.93435	1.47484	2.4314
ENSRNOG00000013783	1.57523	0.655566	214.339	0.222621	2.94477	0.00323198	0.0355234	Up	1.13259	1.54694	1.30079	1.02868	0.552774	0.928649	1.02336	2.28953	2.03456	1.68031	1.67048	1.35325
ENSRNOG00000037518	1.66553	0.735978	263.209	0.210887	3.48991	0.000483174	0.00844813	Up	1.28561	2.6329	3.05265	1.85998	2.93095	2.70732	2.81466	4.8358	4.73207	3.89005	4.85663	4.40138
ENSRNOG00000018149	1.58716	0.666449	433.268	0.148326	4.49313	7.02e-06	0.000285266	Up	1.17472	2.47662	1.0559	1.14923	0.924244	0.740976	1.24133	1.5576	2.03821	1.78281	1.8686	1.82361
ENSRNOG00000019235	1.5597	0.641265	212.261	0.199143	3.22013	0.00128133	0.0180034	Up	1.4437	1.83158	0.736483	1.82625	1.06322	1.06417	1.92883	2.1871	2.58221	1.76898	1.95455	1.88694
ENSRNOG00000051627	0.511066	-0.968418	29.8638	0.331756	-2.91907	0.00351079	0.0376944	Down	0.570828	0.547336	0.658151	0.312723	0.562599	0.859467	0.429042	0.293955	0.399615	0.238741	0.226535	0.368807
ENSRNOG00000011060	2.37865	1.25015	1986.7	0.21455	5.82681	5.65e-09	5.94e-07	Up	15.9836	19.7802	11.4611	9.59932	10.0934	9.6514	15.8094	31.2322	51.7571	26.0415	25.9586	24.1177
ENSRNOG00000049536	1.53646	0.619611	429.621	0.188105	3.29396	0.000987861	0.0148464	Up	11.771	20.2159	14.1287	9.26047	16.1679	12.4726	17.6533	21.9852	22.6324	21.6937	28.8037	13.2911
ENSRNOG00000005502	1.63079	0.70557	280.804	0.234302	3.01137	0.00260075	0.03021	Up	0.573802	0.961221	0.322009	0.630466	0.392617	0.196588	0.72492	0.664644	1.03843	0.74533	0.624163	0.633741
ENSRNOG00000003104	0.393769	-1.34458	67.4829	0.265102	-5.07194	3.94e-07	2.46e-05	Down	0.376138	0.801086	0.509708	0.336221	0.437288	0.624769	0.209817	0.146001	0.211076	0.113088	0.18096	0.297233
ENSRNOG00000023807	0.548194	-0.867241	62.295	0.282369	-3.07131	0.00213122	0.0261575	Down	0.22536	0.787708	0.359654	0.458899	0.47175	0.187469	0.208963	0.172722	0.157632	0.275261	0.221172	0.156675
ENSRNOG00000012924	0.534476	-0.903804	66.8827	0.293726	-3.07703	0.00209073	0.0259919	Down	0.258917	0.38217	0.524579	0.376908	0.253733	0.319204	0.140255	0.305307	0.135552	0.185396	0.280137	0.127307
ENSRNOG00000002895	0.556379	-0.84586	441.753	0.181276	-4.66614	3.07e-06	0.000141258	Down	2.54992	6.00111	2.89967	4.98653	3.33328	3.66453	1.89809	1.59614	2.43409	2.22982	1.68214	2.67763
ENSRNOG00000007118	0.618854	-0.692328	108.48	0.242314	-2.85715	0.0042746	0.0433661	Down	0.742736	1.18874	1.04016	1.05868	1.14354	1.03608	0.284155	0.555959	0.703826	0.745744	0.962953	0.747513
ENSRNOG00000056462	1.90345	0.928619	736.689	0.19947	4.65543	3.23e-06	0.000146646	Up	2.39139	3.04898	1.35739	2.63082	1.64537	1.19166	3.0858	2.97996	5.44554	3.62419	4.03423	3.45259
ENSRNOG00000051272	1.50436	0.589153	154.103	0.170042	3.46475	0.000530719	0.00911396	Up	2.52936	3.52839	3.2707	2.59251	3.67466	3.12683	4.47918	5.81975	4.77136	4.18054	5.84453	4.47154
ENSRNOG00000011258	0.452211	-1.14493	46.3663	0.307888	-3.71866	0.000200284	0.00437583	Down	0.362186	0.699678	0.376414	0.535797	0.285909	0.262383	0.137407	0.124565	0.290796	0.175124	0.229135	0.09598
ENSRNOG00000015052	2.61703	1.38793	87.5871	0.266721	5.20368	1.95e-07	1.34e-05	Up	0.58651	1.31984	0.789829	0.5977	0.250013	0.341818	1.36375	0.97041	1.5057	1.89585	1.3945	1.53529
ENSRNOG00000050669	2.17483	1.1209	8363.23	0.140377	7.98491	1.41e-15	6.29e-13	Up	31.6762	93.5901	49.7641	39.3783	49.13	56.0708	122.128	99.6424	103.09	94.3925	91.8905	115.834
ENSRNOG00000031979	0.643524	-0.635935	4.94913e+06	0.113812	-5.58761	2.3e-08	2.03e-06	Down	144696	120992	117130	121709	100098	94636.5	75273.1	71848.9	81029.7	77906.9	87875.7	84087.4
ENSRNOG00000058094	0.618838	-0.692367	265.22	0.183476	-3.77361	0.000160905	0.0037097	Down	0.541643	0.778654	0.536388	0.561062	0.38764	0.322827	0.229221	0.245557	0.324574	0.377391	0.298457	0.39696
ENSRNOG00000060773	1.63486	0.709164	372.071	0.145962	4.85856	1.18e-06	6.35e-05	Up	1.11663	2.9202	1.51638	1.15918	1.35357	0.910795	2.07601	2.50118	2.04267	1.8007	2.51513	2.3786
ENSRNOG00000026965	0.578652	-0.789231	1043.06	0.112365	-7.02379	2.16e-12	5.2e-10	Down	11.3509	13.7365	13.1869	12.6786	13.0339	12.9426	6.76098	8.86175	7.15472	8.38335	6.78038	9.14871
ENSRNOG00000031560	1.50442	0.589206	4848.02	0.186358	3.16169	0.00156857	0.0208904	Up	87.158	99.2813	91.7608	145.402	62.6564	116.195	171.549	150.043	184.439	118.322	145.433	205.772
ENSRNOG00000054371	0.553153	-0.85425	108.985	0.278525	-3.06705	0.00216181	0.0263796	Down	0.880239	1.13596	0.761988	0.346465	0.553093	0.42465	0.469628	0.475187	0.303769	0.237624	0.386956	0.219492
ENSRNOG00000007090	0.571021	-0.808384	44.0628	0.289017	-2.79701	0.00515779	0.0495933	Down	0.124802	0.236895	0.088515	0.097938	0.089968	0.086627	0.069626	0.038251	0.039901	0.040757	0.083495	0.081781
ENSRNOG00000040273	1.51134	0.59583	254.789	0.212808	2.79984	0.00511274	0.0493495	Up	3.93828	12.578	6.23212	4.61747	8.92671	4.91418	8.77651	7.33254	9.89398	10.6592	12.1814	6.84139
ENSRNOG00000052003	0.400058	-1.32172	32.1232	0.432386	-3.05681	0.00223708	0.0270348	Down	0.169549	0.147233	0.141995	0.09209	0.050356	0.065803	0.035234	0.023686	0.075669	0.018666	0.08545	0.027087
ENSRNOG00000009005	2.82927	1.50043	51.1575	0.422238	3.55352	0.000380111	0.00712368	Up	0.01709	0.227461	0.118027	0.056447	0.148677	0.063027	0.153668	0.07931	0.355938	0.260445	0.33957	0.293277
ENSRNOG00000012660	1.86124	0.896267	226.374	0.196624	4.55827	5.16e-06	0.000221126	Up	0.593921	1.83203	0.417566	0.745111	0.810844	0.540583	1.06337	1.25419	1.40405	0.817598	1.29304	1.63922
ENSRNOG00000016351	0.639719	-0.644489	664.535	0.143947	-4.47727	7.56e-06	0.000300604	Down	5.42791	11.4203	7.22686	5.30078	6.42458	5.3677	4.17815	3.83347	3.41081	4.01903	3.5561	5.46153
ENSRNOG00000046272	3.00598	1.58784	830.205	0.223047	7.11884	1.09e-12	2.73e-10	Up	3.68482	11.1637	2.62962	3.59244	3.75797	4.58012	4.39785	13.554	16.0646	11.3365	12.8619	12.9774
ENSRNOG00000014463	1.56476	0.645944	1082.97	0.155988	4.14099	3.46e-05	0.00108499	Up	4.40343	5.27106	2.71869	3.17594	2.61576	3.46713	4.60933	6.33588	6.68954	6.15884	4.19563	5.04304
ENSRNOG00000002267	1.53092	0.614394	733.23	0.155771	3.94421	8.01e-05	0.00213256	Up	8.57176	9.19652	7.00397	4.89756	6.55368	6.2865	9.32917	11.7221	14.8264	11.2527	9.54901	9.0392
ENSRNOG00000059572	1.78988	0.839866	1222.61	0.158468	5.29989	1.16e-07	8.58e-06	Up	10.9743	11.836	7.38471	6.48596	7.86827	8.01154	11.5713	16.6697	21.75	15.8754	12.5894	15.6496
ENSRNOG00000011140	0.367587	-1.44384	63.7534	0.295938	-4.87887	1.07e-06	5.83e-05	Down	1.08605	1.21857	0.697113	0.607978	0.84363	0.714451	0.176135	0.233133	0.229151	0.28619	0.311761	0.629341
ENSRNOG00000019178	2.9253	1.54858	1000.31	0.395322	3.91727	8.96e-05	0.00232609	Up	10.1229	12.3229	7.07686	6.16292	6.32775	4.3418	9.31367	16.7782	46.877	22.4956	21.8706	11.7695
ENSRNOG00000018598	1.82447	0.867481	3381.77	0.118548	7.31755	2.53e-13	6.87e-11	Up	14.7966	28.1348	16.1836	15.0995	18.774	19.4147	28.6957	32.6337	37.6456	38.3186	32.7551	28.1569
ENSRNOG00000042607	0.627402	-0.672539	125.396	0.198107	-3.39482	0.000686727	0.0111942	Down	1.1106	1.38623	0.722906	0.680926	0.810991	0.645177	0.698667	0.469374	0.59722	0.449762	0.492052	0.471228
ENSRNOG00000013816	1.57607	0.656327	694.59	0.167299	3.92309	8.74e-05	0.00227534	Up	5.07693	6.37949	3.70848	4.43085	3.6291	3.17695	4.66421	6.97254	9.90236	6.78261	5.50838	6.9426
ENSRNOG00000008941	0.604734	-0.725628	157.684	0.178024	-4.07601	4.58e-05	0.00136236	Down	0.463629	1.00204	0.615824	0.484212	0.579569	0.41166	0.387632	0.384988	0.289086	0.35909	0.251964	0.303062
ENSRNOG00000002044	1.56841	0.649306	584.52	0.154538	4.20159	2.65e-05	0.000859629	Up	3.61749	6.66854	3.74902	6.107	4.68652	5.59986	8.18121	9.09596	7.74314	6.67713	7.85388	8.44242
ENSRNOG00000002045	1.51195	0.59641	1954.09	0.138345	4.31103	1.62e-05	0.000576281	Up	6.10442	7.71261	6.32999	6.39294	5.86276	7.57559	10.7776	12.6867	9.48928	10.4459	7.49247	8.45272
ENSRNOG00000039336	0.641914	-0.639547	865.454	0.0942887	-6.78286	1.18e-11	2.3e-09	Down	44.1288	62.3303	43.3481	42.5701	42.4005	41.9798	28.6544	27.8013	27.9594	28.8554	28.8397	34.8603
ENSRNOG00000037466	1.65227	0.724448	63.8778	0.254206	2.84985	0.00437405	0.0441247	Up	0.546454	1.61793	0.866363	0.965165	0.442066	0.857722	1.44733	1.47232	1.28571	1.56557	0.932274	1.16579
ENSRNOG00000017876	1.58768	0.666925	372.265	0.196239	3.39853	0.00067748	0.0110723	Up	2.35514	2.57562	1.60783	1.92272	2.02098	1.7167	1.87871	2.704	5.11686	3.7827	3.38728	2.88596
ENSRNOG00000021412	0.648708	-0.62436	646.43	0.192241	-3.24779	0.00116304	0.0167744	Down	4.47965	7.16425	3.15255	3.22529	2.56782	2.4479	1.1422	2.1196	2.3896	2.21201	2.38411	2.66223
ENSRNOG00000059947	1.62837	0.703432	547.876	0.157622	4.46278	8.09e-06	0.000317505	Up	1.51075	2.69393	2.10966	1.36218	1.96197	1.55763	2.32313	2.66953	3.30938	2.7686	2.73347	4.08181
ENSRNOG00000020455	2.24692	1.16795	69.4959	0.374364	3.11983	0.00180958	0.0233067	Up	0.22184	1.09071	0.611612	0.608716	0.600853	1.07339	2.97586	1.32842	0.940182	1.61285	1.4068	0.736771
ENSRNOG00000027109	1.50992	0.594475	239.736	0.182374	3.25965	0.00111548	0.0162569	Up	1.71282	5.0592	1.63282	2.714	2.68448	2.26905	3.46671	3.69647	4.87193	3.66229	2.79767	2.96784
ENSRNOG00000009718	0.529711	-0.916721	53.5687	0.268256	-3.41734	0.000632356	0.0104715	Down	0.395683	0.883632	0.375159	0.437668	0.459106	0.336923	0.124251	0.132516	0.273921	0.286647	0.325602	0.23728
ENSRNOG00000032832	0.353954	-1.49837	80.8456	0.27666	-5.41591	6.1e-08	4.92e-06	Down	0.972101	1.16393	1.04434	1.131	0.459962	1.0615	0.382316	0.449381	0.174971	0.351206	0.297822	0.444539
ENSRNOG00000049402	0.571013	-0.808406	17596.8	0.183981	-4.39396	1.11e-05	0.000419705	Down	89.8054	160.305	157.814	155.694	183.141	230.488	99.8998	77.8729	92.6108	111.431	106.603	112.949
ENSRNOG00000002997	1.60199	0.679864	1986	0.0988168	6.88004	5.98e-12	1.27e-09	Up	8.53233	14.7763	8.79013	8.99422	8.07486	10.1527	15.6684	14.493	15.7189	16.8808	14.5235	14.5347
ENSRNOG00000038202	1.55007	0.63233	381.745	0.196872	3.21189	0.00131865	0.0184243	Up	2.03963	5.96991	4.59889	4.16702	4.49154	5.58372	6.72776	7.08266	5.95724	6.60834	7.31215	8.08601
ENSRNOG00000012757	1.50613	0.590846	118.697	0.189048	3.12537	0.0017758	0.0230137	Up	0.659997	0.690022	1.00561	0.902531	0.713193	0.564727	1.09876	1.36344	1.56426	1.21025	1.0687	1.17643
ENSRNOG00000007905	0.405402	-1.30257	766.691	0.17057	-7.63661	2.23e-14	7.55e-12	Down	3.95603	7.00144	2.93317	2.90109	2.39061	2.18457	0.997075	1.13333	1.43252	1.41686	1.57174	0.951757
ENSRNOG00000036677	1.74393	0.802343	622.373	0.196205	4.0893	4.33e-05	0.00131153	Up	1.91607	5.67131	2.66111	2.21299	2.98138	3.59945	4.74504	3.04215	4.63884	6.01769	5.24489	6.87852
ENSRNOG00000019862	0.368287	-1.4411	121.19	0.293218	-4.91476	8.89e-07	5.01e-05	Down	4.21605	4.30881	2.06086	2.17996	1.76009	2.05921	1.66393	1.06977	0.810844	1.00482	0.666401	0.494998
ENSRNOG00000056069	1.98336	0.987944	40.5273	0.349639	2.82561	0.0047191	0.0466483	Up	0.042865	0.249921	0.094713	0.029073	0.125489	0.061344	0.147399	0.113103	0.172854	0.131134	0.219571	0.119207
ENSRNOG00000050585	1.56659	0.64763	44218.1	0.130293	4.97057	6.68e-07	3.94e-05	Up	176.815	253.237	245.52	237.105	280.433	299.574	436.941	417.34	386.013	433.371	394.393	429.891
ENSRNOG00000004101	0.362738	-1.463	17.2685	0.451837	-3.23789	0.00120417	0.0172286	Down	0.261977	0.118199	0.166444	0.092134	0.177403	0.158858	0.026283	0.038896	0.119742	0.073147	0.035476	0.104887
ENSRNOG00000008758	2.43018	1.28106	98.4105	0.249606	5.13233	2.86e-07	1.85e-05	Up	0.135265	0.390285	0.195421	0.227261	0.211559	0.172265	0.453049	0.418622	0.772076	0.286889	0.617063	0.426612
ENSRNOG00000008754	0.536176	-0.899223	202.365	0.171676	-5.2379	1.62e-07	1.15e-05	Down	1.41539	1.72606	0.806964	0.938798	0.949806	0.974476	0.493643	0.525461	0.593761	0.553629	0.75697	0.576818
ENSRNOG00000033545	0.653929	-0.612793	182.851	0.218932	-2.79902	0.00512583	0.0493997	Down	50.6789	57.8659	52.855	43.2792	27.3591	28.8881	23.2963	19.2483	33.5966	24.2907	31.1881	39.0693
ENSRNOG00000001346	1.62234	0.698072	3685.05	0.194048	3.59742	0.000321393	0.00621873	Up	39.569	55.6636	30.3289	26.6979	28.9393	24.8077	34.3103	57.7006	87.1616	54.0264	45.7485	36.2373
ENSRNOG00000016411	1.6008	0.678795	1374.4	0.204421	3.32058	0.000898307	0.0137313	Up	17.4343	42.3786	28.6805	21.8692	27.5612	26.2923	30.275	37.1047	60.4542	56.2427	43.7717	24.2996
ENSRNOG00000022256	0.661376	-0.596458	202.044	0.186526	-3.19772	0.00138518	0.0191402	Down	2.68854	7.58772	2.73115	2.84439	2.52063	3.16025	1.92176	2.49993	2.03969	1.78679	2.43336	1.16222
ENSRNOG00000008492	2.39879	1.2623	59.3161	0.328266	3.84538	0.000120368	0.00290905	Up	0.203415	0.309719	0.363042	0.087395	0.111816	0.343839	0.454893	0.562867	0.646092	0.686414	0.707126	0.431887
ENSRNOG00000023640	0.46417	-1.10728	32.444	0.395477	-2.79985	0.00511265	0.0493495	Down	0.917525	0.237454	0.919854	0.352955	0.273882	0.247837	0	0.314286	0.173813	0.226977	0.309551	0
ENSRNOG00000024452	0.597753	-0.742379	1402.79	0.122211	-6.07456	1.24e-09	1.54e-07	Down	3.33835	6.26851	3.74155	3.14871	2.97485	3.27333	1.90166	1.76411	1.99165	2.18122	2.07209	2.77411
ENSRNOG00000049281	0.618618	-0.692879	1153.51	0.109146	-6.34816	2.18e-10	3.21e-08	Down	6.99367	13.6627	8.03604	9.50092	9.34978	9.55211	5.68789	5.70485	6.17626	5.8943	5.36166	5.76649
ENSRNOG00000001201	0.657753	-0.604381	9145.79	0.100391	-6.02026	1.74e-09	2.04e-07	Down	221.216	287.226	236.155	217.825	224.456	224.896	161.817	189.178	167.188	138.937	142.9	150.86
ENSRNOG00000008040	2.11159	1.07833	22.0336	0.37926	2.84324	0.00446578	0.0449414	Up	0	0.194853	0	0	0.074048	0.146815	0.343201	0.268734	0.424791	0.255729	0.162736	0.186289
ENSRNOG00000008047	0.65466	-0.611183	274.188	0.195243	-3.13036	0.0017459	0.0226967	Down	4.22654	4.41176	3.01791	3.18247	1.93865	2.74719	2.62927	1.74494	2.5937	1.74976	1.71287	2.25491
ENSRNOG00000019721	1.71515	0.778336	1576.35	0.171286	4.54408	5.52e-06	0.000234947	Up	23.924	29.2268	12.6534	14.1273	12.9617	13.46	20.3919	27.7432	38.3026	26.6607	27.8922	29.5423
ENSRNOG00000006589	1.62689	0.702119	13878	0.124158	5.65505	1.56e-08	1.46e-06	Up	315.131	298.433	376.916	350.718	409.464	447.806	706.851	723.641	680.473	667.377	669.825	525.033
ENSRNOG00000001584	2.00603	1.00434	1637.44	0.106168	9.45992	3.08e-21	2.97e-18	Up	7.41974	11.3672	8.29818	7.89764	9.00794	8.25536	15.9831	20.824	15.8504	17.5799	18.3858	16.6458
ENSRNOG00000047213	0.54294	-0.881135	482.544	0.137672	-6.40027	1.55e-10	2.43e-08	Down	3.31798	5.6091	4.13751	4.41816	4.28241	4.05852	1.68106	2.69437	2.12417	2.53931	2.54196	2.55953
ENSRNOG00000013946	1.78194	0.833453	221.253	0.26326	3.16589	0.00154608	0.0207231	Up	3.10249	2.17465	1.47767	1.38639	1.28392	1.13645	2.33965	4.01512	5.22802	2.32505	2.3019	3.06224
ENSRNOG00000011891	0.618852	-0.692333	1528.53	0.114216	-6.06163	1.35e-09	1.64e-07	Down	8.45059	15.0329	9.08358	9.9681	9.25745	8.73415	6.49036	6.9034	6.47903	5.5249	4.71175	6.07508
ENSRNOG00000048456	1.50415	0.588952	11620.9	0.0926005	6.36014	2.02e-10	3e-08	Up	133.623	176.153	153.389	140.775	161.868	163.649	213.634	233.077	276.272	253.706	244.954	238.789
ENSRNOG00000012563	1.76657	0.820948	842.317	0.142087	5.77779	7.57e-09	7.7e-07	Up	2.30394	2.07034	1.4326	2.15163	1.62317	1.23932	2.22976	2.86417	3.06174	3.19434	3.01523	2.89783
ENSRNOG00000017309	0.661098	-0.597065	3635.54	0.146047	-4.08817	4.35e-05	0.00131478	Down	33.8212	69.9014	27.0677	24.8166	19.0014	19.2283	15.4249	14.9154	20.4046	17.9523	20.42	20.6575
ENSRNOG00000017307	1.80339	0.850715	243.335	0.136214	6.24542	4.23e-10	5.81e-08	Up	0.970543	1.70531	0.8225	1.15975	1.27869	1.03313	1.81305	1.63262	1.77534	2.10852	2.28632	1.77718
ENSRNOG00000057245	0.662435	-0.59415	240.549	0.211064	-2.81503	0.00487732	0.0478081	Down	0.885086	1.12615	0.862108	0.744196	0.593333	0.585339	0.637377	0.385513	0.703834	0.297253	0.503349	0.592631
ENSRNOG00000042152	0.627904	-0.671385	189.004	0.23545	-2.85149	0.00435143	0.0440029	Down	2.49191	2.46172	3.39847	1.60098	2.67731	1.95466	1.14512	2.34974	1.32292	2.16002	1.69253	1.10485
ENSRNOG00000032246	0.442285	-1.17695	42.5096	0.282674	-4.16364	3.13e-05	0.000995223	Down	0.427765	0.678396	0.322831	0.272282	0.237525	0.26357	0.152872	0.124637	0.124812	0.180975	0.184454	0.081751
ENSRNOG00000061215	1.95811	0.96946	54.8704	0.344082	2.81753	0.00483952	0.0475557	Up	0.295334	0.563541	0.468477	0.26793	0.500147	0.341005	0.535566	0.968341	1.30663	1.18339	0.328452	0.486846
ENSRNOG00000023286	2.56587	1.35945	129.032	0.207473	6.55239	5.66e-11	9.58e-09	Up	0.461374	1.30304	0.590617	0.701684	0.707223	0.977715	1.87487	1.47176	1.77511	2.33371	1.75333	2.25854
ENSRNOG00000032902	1.63499	0.709284	411.648	0.195872	3.62117	0.000293275	0.00579102	Up	3.40943	3.51003	2.03439	2.80231	2.45695	2.34928	2.78188	5.78469	6.83086	4.262	3.81931	4.11985
ENSRNOG00000042547	1.60726	0.684599	99.6966	0.216355	3.16425	0.00155486	0.0207522	Up	2.22099	1.73001	2.16066	1.37626	1.84758	1.54427	3.32719	4.10375	3.06311	3.63767	2.52326	2.20005
ENSRNOG00000050156	3.35603	1.74676	137.944	0.619896	2.81782	0.0048351	0.0475496	Up	35.1559	9.92578	7.52258	7.90935	6.1745	10.753	13.168	25.4871	109.801	76.9017	41.4523	29.2949
ENSRNOG00000001214	1.51507	0.599385	1699.45	0.111729	5.36463	8.11e-08	6.23e-06	Up	6.31174	11.9086	5.8054	5.97118	5.57917	7.14702	10.7406	8.91976	9.10317	11.1986	9.76327	10.2873
ENSRNOG00000011260	2.27741	1.18739	32.6204	0.339208	3.50049	0.000464412	0.00823509	Up	0.28605	0.576024	0.225289	0.237974	0.124572	0.186959	0.482241	0.446004	0.271308	0.472904	0.773683	0.682715
ENSRNOG00000015024	0.283001	-1.82112	99.786	0.197757	-9.20886	3.3e-20	2.43e-17	Down	1.65304	2.23661	1.3575	1.17737	1.08072	1.03574	0.408427	0.380825	0.37682	0.413876	0.279091	0.407831
ENSRNOG00000020246	2.60146	1.37932	12673.9	0.104913	13.1472	1.76e-39	3.68e-36	Up	66.863	77.1285	74.533	77.2968	82.4377	90.7085	208.535	203.719	207.123	221.145	217.171	254.972
ENSRNOG00000027736	2.96809	1.56953	174.269	0.463317	3.3876	0.00070508	0.0114338	Up	0.45109	0.612937	0.167563	0.627504	1.0573	1.25329	2.61185	2.39911	2.33797	3.33499	1.82999	1.13081
ENSRNOG00000004956	2.98313	1.57683	45.1835	0.386005	4.08499	4.41e-05	0.00132649	Up	0.038202	0.242646	0.12047	0.146254	0.084765	0.052027	0.203049	0.44607	0.240818	0.475122	0.188855	0.164176
ENSRNOG00000012062	0.496763	-1.00937	53046.4	0.14629	-6.89981	5.21e-12	1.12e-09	Down	493.8	748.878	744.789	674.697	857.746	948.342	393.407	381.889	373.619	449.987	379.857	400.824
ENSRNOG00000015609	2.04616	1.03292	43.7909	0.298303	3.46266	0.000534866	0.00917258	Up	0.112932	0.353221	0.142842	0.149929	0.082204	0.127625	0.242141	0.306612	0.140945	0.2913	0.38599	0.244959
ENSRNOG00000059408	0.588632	-0.764562	112.809	0.251548	-3.03942	0.00237032	0.0280596	Down	0.225451	0.279053	0.424275	0.283696	0.21368	0.254845	0.082161	0.145595	0.203219	0.205275	0.236092	0.195902
ENSRNOG00000014231	2.61662	1.3877	48.1142	0.389032	3.56707	0.000361001	0.00686134	Up	0.130925	0.709395	0.042946	0.204812	0.073336	0.335314	0.403579	0.278411	0.432599	0.449844	0.465993	0.698039
ENSRNOG00000030954	0.588919	-0.763859	20104.5	0.135955	-5.61845	1.93e-08	1.76e-06	Down	28.6259	38.1084	22.1806	24.052	18.2921	18.0393	12.1341	10.8689	15.2385	14.7075	15.3872	15.9227
ENSRNOG00000009696	1.56546	0.646589	478.389	0.21162	3.05542	0.00224745	0.0270348	Up	2.74883	4.38181	2.51689	3.10936	2.96184	1.03738	3.58705	4.08653	4.97927	5.0644	3.60071	3.54426
ENSRNOG00000004206	1.99949	0.999629	2640.32	0.205098	4.87391	1.09e-06	5.96e-05	Up	15.782	15.163	8.57118	8.65885	8.12816	9.82394	15.7299	29.8235	32.0338	20.481	15.9141	17.5169
ENSRNOG00000032626	0.53804	-0.894216	326.979	0.237565	-3.7641	0.000167153	0.00381122	Down	4.20247	7.62304	5.4928	4.4297	2.81491	3.51032	2.11916	3.9296	1.74163	2.23976	1.1716	3.08135
ENSRNOG00000008873	2.25183	1.1711	81.5125	0.306548	3.82027	0.000133304	0.00316067	Up	0.988508	1.1648	0.41779	0.473442	0.354286	0.466112	1.23457	0.965533	2.48834	0.996244	1.25106	0.922903
ENSRNOG00000005963	1.73943	0.798614	1362.27	0.187265	4.26461	2e-05	0.000682388	Up	28.161	34.2803	17.7744	21.2691	19.6308	13.4787	27.0641	33.9578	58.8703	39.4855	33.5836	32.0826
ENSRNOG00000029830	3.54302	1.82498	36.0443	0.345367	5.28418	1.26e-07	9.19e-06	Up	0.111793	0.486556	0.322889	0.134256	0	0.124022	0.954773	0.860755	0.705377	0.47738	0.599877	0.634566
ENSRNOG00000015529	2.17661	1.12209	119.422	0.298263	3.76207	0.000168515	0.00381122	Up	0.231052	0.71199	0.425483	0.546869	0.80177	1.06811	1.63135	1.68454	1.75191	1.62388	0.923933	1.10217
ENSRNOG00000056610	1.84152	0.880899	285.524	0.126832	6.94538	3.77e-12	8.75e-10	Up	1.03184	3.25987	1.0311	1.10368	1.05309	1.27845	2.28775	2.13614	2.11447	2.11185	2.35028	2.04511
ENSRNOG00000015290	2.10823	1.07603	6308.34	0.156913	6.85752	7.01e-12	1.46e-09	Up	25.5152	32.2986	29.7779	35.7865	40.8595	42.1441	53.3114	82.5195	70.741	87.5825	89.3461	90.1539
ENSRNOG00000047158	5.97349	2.57857	80.7464	0.277841	9.28074	1.68e-20	1.32e-17	Up	0.178265	0.454532	0.061396	0.134445	0.231329	0.170491	0.836269	1.20099	1.29479	0.661064	0.934647	1.18008
ENSRNOG00000025231	0.352502	-1.5043	32.8913	0.411311	-3.65732	0.000254869	0.00521191	Down	0	0.300449	0.467	0.218724	0.269136	0.119957	0.118667	0.09203	0.089779	0.102294	0.190143	0.028222
ENSRNOG00000049426	1.52731	0.610992	179.077	0.199227	3.06682	0.00216351	0.0263796	Up	0.434977	1.84327	0.480975	0.519484	0.644109	0.710297	1.14538	1.00971	0.793957	1.0124	0.595079	0.934556
ENSRNOG00000022934	1.56593	0.647024	2903.98	0.161714	4.00105	6.31e-05	0.00177813	Up	29.2919	75.2447	33.3127	44.2544	30.1565	39.4313	52.7402	70.4066	79.889	57.3005	40.0299	56.5597
ENSRNOG00000051564	1.84244	0.881618	64.3062	0.256847	3.43246	0.000598134	0.0100917	Up	0.222018	0.551227	0.142498	0.152523	0.182203	0.146598	0.268036	0.545229	0.311192	0.240412	0.346677	0.290103
ENSRNOG00000058370	2.73156	1.44972	122.973	0.192453	7.53287	4.96e-14	1.55e-11	Up	1.29619	2.09434	0.955263	1.38771	1.71356	1.8069	3.32989	4.74294	4.56136	3.67234	4.55332	4.5826
ENSRNOG00000006025	3.65162	1.86854	58.6038	0.422395	4.42367	9.7e-06	0.000373794	Up	0.09468	0.06017	0.036928	0.036623	0	0	0.121269	0.082373	0.254279	0.32179	0.440743	0.521142
ENSRNOG00000029401	2.76448	1.46701	76.6944	0.370937	3.95487	7.66e-05	0.00206238	Up	0.187529	0.367416	0.579122	0.08432	0.49983	0.382939	1.62546	0.901714	0.914863	1.30811	0.837815	0.604894
ENSRNOG00000004280	0.65937	-0.60084	2462.89	0.110021	-5.46116	4.73e-08	3.95e-06	Down	19.3933	31.8228	21.7172	21.8103	17.7032	21.2537	15.1786	12.6156	13.9773	13.4302	14.0489	17.1615
ENSRNOG00000004284	1.68393	0.751834	2060.31	0.134407	5.59372	2.22e-08	1.99e-06	Up	13.5862	34.8992	14.6173	13.0201	13.3013	11.197	16.4914	20.7294	29.228	22.833	28.2413	25.2544
ENSRNOG00000028335	0.461462	-1.11572	57.442	0.383183	-2.9117	0.00359462	0.038452	Down	0.097288	0.132743	0.071791	0.056785	0.060771	0.036817	0.004727	0.051751	0.045288	0.034156	0.020269	0.035726
ENSRNOG00000013167	1.54664	0.629136	547.131	0.178062	3.53324	0.000410501	0.0075781	Up	3.46208	8.62383	3.97669	4.40663	5.05232	6.43898	9.99216	6.17851	7.19079	6.67009	7.87395	8.49501
ENSRNOG00000001396	1.6481	0.720804	172.404	0.2218	3.24979	0.00115489	0.0166759	Up	1.35906	3.59947	1.55327	2.14539	1.1211	1.89082	1.87491	3.65946	3.46107	2.65283	1.95712	3.68484
ENSRNOG00000052376	1.62189	0.697674	292.802	0.172451	4.04563	5.22e-05	0.00153353	Up	2.37553	2.1534	1.48578	1.42392	1.65916	1.73593	2.44352	4.18321	3.63105	2.8646	2.42177	2.41743
ENSRNOG00000046202	1.62671	0.701955	304.959	0.248985	2.81926	0.00481343	0.0473737	Up	3.25918	4.89081	1.72937	1.84012	2.27973	1.49813	2.80747	3.80568	6.83391	2.11628	3.53606	3.14158
ENSRNOG00000014179	2.46945	1.30419	10157	0.17489	7.4572	8.84e-14	2.51e-11	Up	83.0142	127.879	83.9755	68.2049	102.799	71.5519	141.09	181.495	283.292	244.14	288.242	165.832
ENSRNOG00000009951	2.06709	1.0476	84.2142	0.265752	3.94202	8.08e-05	0.00214755	Up	0.133205	0.243908	0.113766	0.229258	0.383709	0.239363	0.507511	0.512903	0.591455	0.466368	0.460217	0.40664
ENSRNOG00000009373	1.57601	0.656273	3958	0.160348	4.09281	4.26e-05	0.00129498	Up	27.3278	28.4526	36.7932	35.0532	43.77	50.237	74.8059	67.3587	49.7725	62.0385	62.3166	74.8981
ENSRNOG00000023633	2.92796	1.5499	70.1406	0.233203	6.64611	3.01e-11	5.54e-09	Up	0.369817	0.952812	0.78503	0.550854	0.660066	0.4258	1.6487	1.88144	1.45466	1.74211	1.87588	2.10032
ENSRNOG00000019692	1.53577	0.618964	118.233	0.181062	3.41852	0.000629619	0.01044	Up	1.35143	2.3312	1.10993	1.13422	1.21254	1.47336	2.26374	1.92935	2.07335	2.62641	1.59221	1.97134
ENSRNOG00000007743	0.656558	-0.607006	530.453	0.164186	-3.69707	0.000218105	0.00465948	Down	7.84615	12.6864	6.18498	8.99	11.5815	9.37666	6.30778	7.28443	5.92197	4.55424	6.2267	6.77209
ENSRNOG00000013647	1.5349	0.618142	153.359	0.215156	2.87299	0.00406603	0.0417577	Up	0.273881	1.46508	0.40949	0.383993	0.607951	0.661529	0.810458	0.72895	0.660223	0.7095	0.813675	0.908472
ENSRNOG00000054765	0.54188	-0.883954	5668.33	0.10391	-8.50693	1.79e-17	1.12e-14	Down	70.0787	90.5282	77.2195	74.7685	72.282	79.5332	48.8982	45.5944	43.9436	44.4077	35.7329	41.7478
ENSRNOG00000016112	0.556244	-0.846209	155.059	0.20249	-4.17901	2.93e-05	0.000937407	Down	1.05363	2.0233	1.47505	1.33064	1.47483	1.38593	0.96524	0.829857	0.45417	0.977044	0.685545	0.870646
ENSRNOG00000012258	1.81886	0.863033	2501.57	0.142828	6.04245	1.52e-09	1.83e-07	Up	11.3511	20.833	9.7815	9.94337	8.89858	9.12531	13.7419	20.4292	27.7629	18.3322	16.2597	18.8983
ENSRNOG00000021447	2.11397	1.07996	387.963	0.178814	6.03954	1.55e-09	1.84e-07	Up	2.51956	6.51363	3.20923	2.64709	3.2731	4.19386	5.07287	5.78886	6.8516	8.06874	8.20133	9.41709
ENSRNOG00000020714	0.588489	-0.764913	159.257	0.203689	-3.75529	0.000173138	0.0038914	Down	0.601659	1.40649	0.527662	0.358548	0.517298	0.684248	0.285982	0.274575	0.39822	0.414011	0.41862	0.249002
ENSRNOG00000033748	1.89426	0.921632	625.888	0.179424	5.13663	2.8e-07	1.82e-05	Up	7.15565	19.3592	13.4913	9.38386	13.3286	11.3185	18.331	25.6402	25.7738	23.6576	24.6299	15.6592
ENSRNOG00000062272	1.77277	0.826005	1260.88	0.226946	3.63966	0.000273	0.0054683	Up	24.21	63.4139	37.0983	22.2727	36.1883	22.1281	34.3587	50.7505	74.8984	65.9323	70.2286	28.4708
ENSRNOG00000025179	1.51075	0.595269	1620.65	0.119714	4.97241	6.61e-07	3.92e-05	Up	21.0434	28.9406	27.3872	24.0439	29.0942	31.1908	42.4992	43.8103	44.5932	46.8853	42.1511	38.3633
ENSRNOG00000012095	2.52053	1.33373	22.7098	0.43638	3.05634	0.00224056	0.0270348	Up	0.034229	0.073494	0.183017	0	0.07292	0	0	0.298682	0.229396	0.152384	0.267251	0.165641
ENSRNOG00000015456	1.76877	0.822742	73.3838	0.208905	3.93835	8.2e-05	0.00217604	Up	0.407101	0.427779	0.329941	0.435915	0.430197	0.223608	0.631132	0.670245	0.731616	0.645798	0.746566	0.717125
ENSRNOG00000050869	1.57993	0.659864	10168.6	0.0973579	6.77771	1.22e-11	2.35e-09	Up	87.1231	139.884	76.8332	85.7011	80.5524	103.571	135.838	144.093	144.508	151.437	151.805	154.718
ENSRNOG00000018126	0.659299	-0.600995	3254.12	0.118161	-5.08622	3.65e-07	2.32e-05	Down	5.8741	12.6257	5.03101	5.63986	4.31549	3.91757	3.37354	3.24305	4.08169	3.63517	3.44194	3.21837
ENSRNOG00000032009	0.545668	-0.873905	87.5485	0.230566	-3.79027	0.000150486	0.00349636	Down	1.48584	3.26249	1.9291	1.90393	1.363	1.5078	1.36058	0.7842	1.16744	0.623918	0.767499	1.00605
ENSRNOG00000014333	0.596866	-0.744521	8610.99	0.0987222	-7.54158	4.64e-14	1.49e-11	Down	56.9379	99.7221	51.818	53.8625	48.5074	44.9214	26.0722	30.8352	34.507	34.3996	34.2621	34.5179
ENSRNOG00000000395	1.75	0.807351	167.217	0.149706	5.3929	6.93e-08	5.42e-06	Up	0.633759	0.944446	0.561613	0.504641	0.664664	0.570794	0.945623	1.19267	1.35376	1.00623	1.09901	1.02583
ENSRNOG00000016945	0.497836	-1.00626	4009.55	0.123298	-8.16117	3.32e-16	1.6e-13	Down	68.6022	87.1695	78.4882	92.137	85.1956	91.6289	42.3303	42.638	39.9626	38.8356	46.5234	56.2805
ENSRNOG00000010478	0.554822	-0.849904	928.805	0.184151	-4.61525	3.93e-06	0.000174303	Down	4.8617	13.456	8.6545	7.99748	7.33632	8.30616	2.81605	3.99182	4.49913	4.10436	4.94	6.34572
ENSRNOG00000013480	1.72244	0.784452	430.323	0.14065	5.57732	2.44e-08	2.14e-06	Up	1.29652	2.02453	1.5266	1.52252	1.21556	1.63213	2.2825	2.31977	3.48681	2.34206	2.70699	2.89006
ENSRNOG00000003160	0.562222	-0.830788	90.3545	0.203345	-4.08562	4.4e-05	0.0013261	Down	0.432449	0.684067	0.390181	0.257668	0.383858	0.461613	0.223518	0.267041	0.185289	0.216118	0.23834	0.259418
ENSRNOG00000031890	1.68077	0.749125	2110.21	0.110232	6.79587	1.08e-11	2.17e-09	Up	6.98143	10.0245	4.06049	4.95932	4.91115	5.4075	8.64361	9.26301	10.1987	9.1677	8.86879	12.0906
ENSRNOG00000032274	0.522104	-0.937592	319.269	0.177231	-5.29021	1.22e-07	9e-06	Down	96.5192	123.565	85.2927	91.4735	64.231	62.9119	40.0201	31.6552	51.0932	38.9103	44.6355	62.6152
ENSRNOG00000029778	2.53718	1.34323	97.5788	0.3478	3.86207	0.00011243	0.00275984	Up	0.191753	0.649168	0.468056	0.130906	0.233155	0.318435	0.402731	1.43641	0.818784	0.57664	0.808874	0.383332
ENSRNOG00000042975	1.77622	0.82881	89.6563	0.28377	2.92071	0.00349238	0.0375611	Up	0.60499	1.19988	0.355761	0.5967	0.42038	0.551742	0.695647	0.721203	1.96819	0.865704	0.618632	0.995389
ENSRNOG00000002941	1.78209	0.833571	111.045	0.25625	3.25296	0.00114209	0.0165102	Up	0.485697	0.401492	0.290726	0.307128	0.236313	0.209549	0.399259	0.945491	0.449305	0.538142	0.650296	0.520888
ENSRNOG00000013009	1.69547	0.761688	115107	0.146866	5.1863	2.15e-07	1.42e-05	Up	457.933	573.621	645.855	642.184	752.775	834.35	1274.19	1279.43	988.734	1171.31	1196.46	1356.98
ENSRNOG00000001627	1.60715	0.684508	498.774	0.141901	4.82382	1.41e-06	7.3e-05	Up	1.94329	2.06267	1.21181	1.645	1.34696	1.0763	5.11374	2.38522	2.5933	2.22416	3.04883	2.4018
ENSRNOG00000028586	2.04861	1.03464	53.0206	0.348428	2.96946	0.00298323	0.0333456	Up	0.172198	0.304674	0.152102	0.177866	0.080103	0.070877	0.386944	0.173268	0.159158	0.268304	0.234567	0.491995
ENSRNOG00000047790	1.73107	0.791668	316.535	0.263113	3.00885	0.00262238	0.0303696	Up	4.29636	7.94108	4.29409	6.59924	1.72497	1.84215	6.78257	8.05095	6.09525	7.5602	6.90563	6.32392
ENSRNOG00000059453	0.596965	-0.744282	86.6919	0.185867	-4.00438	6.22e-05	0.0017572	Down	0.392721	0.481185	0.335826	0.401717	0.413106	0.431858	0.311932	0.242915	0.246074	0.244298	0.254785	0.206311
ENSRNOG00000021046	2.61845	1.38871	21.1763	0.393145	3.53232	0.000411932	0.0075781	Up	0.044446	0.093139	0	0	0.06969	0	0.141717	0.235771	0.605468	0	0.1758	0.118305
ENSRNOG00000031033	0.587494	-0.767353	148747	0.131552	-5.8331	5.44e-09	5.77e-07	Down	2870.53	3660.05	2680.58	2485.37	1979.88	1822.43	1289.14	1315.78	1568.63	1501.11	1800.1	1465.99
ENSRNOG00000005690	0.335766	-1.57447	3654.8	0.09097	-17.3076	4.12e-67	2.58e-63	Down	38.387	59.3528	46.3213	45.4193	43.9093	46.8138	15.2999	15.3506	15.5506	17.5034	15.5943	16.1283
ENSRNOG00000005695	0.494791	-1.01511	49386.5	0.18401	-5.5166	3.46e-08	2.9e-06	Down	744.637	1316.28	1267.54	1266.32	1512.25	1651.62	590.236	586.865	546.398	658.163	854.547	871.642
ENSRNOG00000013261	1.77279	0.826025	117.756	0.211117	3.91265	9.13e-05	0.00235089	Up	1.74917	3.64384	0.988481	1.07372	0.702028	1.48122	2.30991	2.29469	2.48442	2.37416	1.99866	2.23425
ENSRNOG00000002255	1.95711	0.968723	3381.93	0.149205	6.49255	8.44e-11	1.39e-08	Up	28.4482	58.9454	44.429	38.0632	53.5608	50.386	98.5525	102.043	87.6855	84.7092	83.9911	87.7747
ENSRNOG00000029862	1.56544	0.646569	130.263	0.228219	2.83311	0.00460971	0.0458292	Up	0.906301	2.19536	0.94262	1.82516	1.47493	2.16339	2.46275	2.98667	2.48659	2.2094	2.08244	2.55702
ENSRNOG00000054561	0.608697	-0.716205	380.745	0.197714	-3.62242	0.000291858	0.00577214	Down	10.4119	11.2238	7.85551	7.7787	5.17241	4.8899	3.88616	4.73353	5.17382	3.55644	4.41423	6.51056
ENSRNOG00000053812	3.46501	1.79286	122.845	0.18973	9.44951	3.4e-21	3.04e-18	Up	0.337595	0.636037	0.409254	0.25161	0.435782	0.228946	1.21466	1.3072	1.25543	1.25536	1.08755	1.28997
ENSRNOG00000010252	0.663819	-0.591138	4628.08	0.119794	-4.93464	8.03e-07	4.69e-05	Down	31.9581	50.9181	40.7121	37.2794	44.4832	48.1878	25.641	27.7571	27.7343	28.9232	29.3873	33.9243
ENSRNOG00000059224	1.77772	0.830029	216.408	0.26878	3.08814	0.00201417	0.0253166	Up	0.857128	3.52186	1.3007	0.371735	0.395787	0.751558	1.02799	1.43258	1.42397	1.6614	1.80162	1.11977
ENSRNOG00000059225	0.615231	-0.700799	95.1345	0.249503	-2.80878	0.00497293	0.0485617	Down	0.561791	0.977715	0.66293	0.603971	0.42325	0.365674	0.329187	0.334532	0.296414	0.443705	0.175524	0.489225
ENSRNOG00000061347	0.602446	-0.731097	156.631	0.157258	-4.64904	3.33e-06	0.00015072	Down	2.17613	2.24654	1.83587	1.45271	2.02382	1.79281	1.22806	1.2493	1.30226	1.31197	1.02404	1.05537
ENSRNOG00000028330	1.55291	0.634972	177.449	0.206289	3.07807	0.00208349	0.0259919	Up	2.7012	3.19302	4.03473	3.06917	4.37664	3.37856	6.81198	6.48871	6.3011	5.28754	3.23195	7.00376
ENSRNOG00000031208	0.626	-0.675765	15057	0.125503	-5.38444	7.27e-08	5.65e-06	Down	71.6486	102.428	90.009	95.7008	98.2986	117.576	65.8814	58.5008	60.2353	65.284	60.156	71.4529
ENSRNOG00000037124	1.85927	0.894739	231.504	0.184983	4.83686	1.32e-06	6.91e-05	Up	1.0992	2.29251	1.02838	0.868529	1.51695	1.01194	1.85243	2.47857	2.38179	1.53893	2.06865	2.94556
ENSRNOG00000019629	0.656679	-0.606739	45006	0.0958977	-6.32695	2.5e-10	3.6e-08	Down	264.261	434.157	288.714	304.354	305.626	349.279	218.878	200.437	212.979	223.357	207.642	214.011
ENSRNOG00000008301	1.51645	0.600702	12961.6	0.181348	3.31243	0.000924899	0.0140349	Up	54.4178	143.722	87.8247	93.9888	123.613	138.081	162.637	147.89	148.163	171.826	162.37	179.945
ENSRNOG00000051256	0.616741	-0.697264	86.3068	0.244441	-2.85248	0.00433797	0.0439022	Down	0.77418	1.07576	0.754039	0.739445	0.622988	0.672823	0.766022	0.549526	0.546125	0.341406	0.226331	0.317289
ENSRNOG00000015072	1.88768	0.916618	170.337	0.233507	3.92544	8.66e-05	0.0022579	Up	1.55222	2.71606	0.792489	0.807782	0.84971	1.91339	2.21139	2.79177	1.98997	2.32273	2.58938	2.54653
ENSRNOG00000005798	2.57402	1.36403	62.6642	0.290926	4.68857	2.75e-06	0.000129971	Up	0.299331	0.259148	0.155502	0.597283	0.280305	0.238294	0.664036	1.20139	0.825466	0.907744	0.82918	0.829402
ENSRNOG00000017243	1.78007	0.831932	4272.43	0.166642	4.99234	5.97e-07	3.59e-05	Up	22.1043	27.5134	23.0001	24.7874	26.5744	22.1458	53.3411	66.1193	40.6386	32.7189	35.0351	42.7476
ENSRNOG00000034134	0.5853	-0.772751	82.0629	0.257265	-3.00372	0.00266703	0.0307729	Down	0.143627	0.468021	0.309236	0.189543	0.296105	0.29711	0.184616	0.181718	0.093578	0.161144	0.137942	0.170048
ENSRNOG00000054314	0.545567	-0.874171	106.662	0.273541	-3.19576	0.00139462	0.0192282	Down	0.437643	0.55466	0.528904	0.657508	1.07617	0.594399	0.425156	0.23734	0.258896	0.434863	0.33032	0.616591
ENSRNOG00000054319	2.4473	1.29119	29.7464	0.366541	3.52263	0.00042728	0.0077862	Up	0.522552	1.38597	0.238315	0.352278	0	0	0.331407	0.923425	0.872183	0	1.23102	1.07951
ENSRNOG00000006859	0.572383	-0.804947	956.044	0.103565	-7.77235	7.7e-15	3.01e-12	Down	6.70306	7.2483	6.78038	6.41152	6.14129	6.91714	3.56302	3.79765	3.84237	4.73599	3.80301	4.54796
ENSRNOG00000003515	0.402435	-1.31317	69.4248	0.297647	-4.41184	1.02e-05	0.000393601	Down	0.426464	1.22243	1.18306	0.536437	0.620625	0.935383	0.155496	0.34461	0.417982	0	0.253909	0.41925
ENSRNOG00000045629	1.81559	0.860435	110.435	0.255415	3.36878	0.000755019	0.0120144	Up	1.33362	2.93683	0.901589	0.502198	0.665603	1.09268	2.40808	1.43127	2.2045	1.33582	1.63511	1.47565
ENSRNOG00000001859	0.663087	-0.592731	3621.99	0.108645	-5.45568	4.88e-08	4.02e-06	Down	47.9138	67.1308	55.4873	53.6388	54.7691	55.0165	43.0644	39.5788	38.8238	40.0298	32.7579	32.9756
ENSRNOG00000046449	0.361555	-1.46771	193.956	0.160675	-9.13466	6.56e-20	4.56e-17	Down	6.75962	10.2533	5.06892	6.75937	6.86349	7.64292	1.83682	3.03083	2.67707	2.66707	2.7289	2.43811
ENSRNOG00000015131	2.07993	1.05653	223.964	0.187457	5.63615	1.74e-08	1.6e-06	Up	2.23982	4.38563	1.78154	2.47027	1.58632	2.54431	2.92067	5.48242	5.74641	4.433	5.6218	5.5043
ENSRNOG00000016538	0.438103	-1.19066	71.5079	0.247393	-4.81281	1.49e-06	7.67e-05	Down	0.260422	0.450422	0.189242	0.260865	0.176827	0.234091	0.055203	0.129347	0.077638	0.147261	0.108555	0.11311
ENSRNOG00000032381	0.571543	-0.807065	1383.32	0.114702	-7.03621	1.98e-12	4.85e-10	Down	8.66848	19.8175	10.7169	8.90789	8.826	9.83922	4.57696	5.04458	6.64538	5.77262	6.26269	6.33247
ENSRNOG00000047459	1.82202	0.865536	108.187	0.217652	3.9767	6.99e-05	0.00192689	Up	1.86061	0.619045	1.16012	1.51711	1.56142	1.12926	3.07716	2.51164	1.69697	3.32847	3.07258	3.14886
ENSRNOG00000006674	2.04821	1.03436	134.674	0.209746	4.93149	8.16e-07	4.71e-05	Up	0.808951	2.05614	0.549216	0.912574	0.954386	0.792447	1.63441	1.55919	2.5872	1.80856	1.85627	1.17425
ENSRNOG00000033527	1.50827	0.592891	623.949	0.18127	3.27076	0.00107259	0.0157418	Up	1.70519	2.47852	0.985311	1.48721	1.05654	0.852362	1.44212	1.7499	2.19441	2.57142	2.05153	1.79763
ENSRNOG00000021206	1.72669	0.788011	123.55	0.278237	2.83215	0.00462356	0.0458292	Up	0.866122	1.48355	0.909781	1.1279	2.12092	1.94849	3.00524	2.45826	3.07828	1.52028	1.84406	3.71812
ENSRNOG00000021201	1.66291	0.733713	2255.83	0.118816	6.17521	6.61e-10	8.64e-08	Up	8.04978	23.4793	8.13263	7.60009	8.17289	6.53421	10.7947	12.2949	16.4724	14.475	15.9259	12.4737
ENSRNOG00000002835	0.66062	-0.598106	2203.18	0.115057	-5.19833	2.01e-07	1.36e-05	Down	12.8992	17.7162	10.8664	10.7172	9.04342	8.49031	6.33906	6.81226	8.09105	7.49596	7.53998	7.92237
ENSRNOG00000062009	1.80062	0.848498	65.765	0.299579	2.8323	0.0046215	0.0458292	Up	0.487864	2.48119	0.25657	0.504812	0.932257	0.461036	1.15737	0.911271	0.967854	0.790673	0.746261	1.63213
ENSRNOG00000000571	0.54858	-0.866226	95784.1	0.110406	-7.84585	4.3e-15	1.74e-12	Down	593.826	716.879	634.153	637.984	597.492	701.887	393.059	298.279	341.421	387.057	398.819	413.487
ENSRNOG00000005871	1.54459	0.627225	427.265	0.180004	3.48451	0.000493032	0.00860847	Up	1.19377	3.64933	2.51028	2.18587	2.26469	2.14617	3.34376	3.54973	2.8367	3.40906	2.91687	4.46169
ENSRNOG00000011452	1.71128	0.775076	348.705	0.198237	3.90985	9.24e-05	0.00236921	Up	2.07526	2.78958	1.27292	1.48034	2.32472	2.97022	4.36247	2.89703	3.80424	3.99491	3.36127	3.9171
ENSRNOG00000017854	1.69578	0.76195	578.716	0.163223	4.66816	3.04e-06	0.000140912	Up	2.56463	6.54408	3.25054	3.40647	3.57483	3.79108	3.81144	5.52862	6.5824	7.70964	5.65443	7.15446
ENSRNOG00000017850	1.79177	0.841383	1037.07	0.14349	5.86369	4.53e-09	4.89e-07	Up	12.4158	19.0804	13.3891	13.0315	15.6825	17.2235	29.1732	34.2104	25.1172	30.522	23.1114	23.1767
ENSRNOG00000045790	0.66653	-0.585258	2221.77	0.189443	-3.08935	0.00200592	0.0252704	Down	33.7445	57.3145	23.9274	19.5383	30.815	24.7382	15.787	21.4931	23.737	13.6173	12.5618	26.9608
ENSRNOG00000058039	1.54153	0.624364	1517.08	0.177735	3.5129	0.000443244	0.00798492	Up	7.67074	6.95435	8.38747	9.06935	12.7487	15.7548	18.7485	15.2308	16.4595	21.6006	17.0652	17.37
ENSRNOG00000025185	0.665177	-0.58819	782.387	0.122442	-4.80382	1.56e-06	7.99e-05	Down	2.48974	5.70291	2.58571	3.07373	2.21056	2.24665	1.52957	1.97387	1.89683	1.52311	1.8675	2.00224
ENSRNOG00000007964	0.597062	-0.744048	186.239	0.209097	-3.55839	0.00037313	0.00703858	Down	3.3313	3.07358	2.84551	3.15601	2.24242	3.39279	1.39166	1.977	1.29085	2.0695	1.73647	3.04989
ENSRNOG00000001527	0.499537	-1.00134	69.8701	0.263287	-3.80321	0.000142831	0.00335479	Down	0.416167	0.504285	0.311287	0.251926	0.207404	0.196262	0.13116	0.217759	0.132475	0.221424	0.114608	0.103861
ENSRNOG00000014779	1.52589	0.609653	464.677	0.173567	3.51249	0.000443926	0.00798492	Up	1.63712	3.52507	1.97182	1.74505	2.16817	2.09057	2.71505	3.73087	4.10038	3.27537	3.20287	1.89634
ENSRNOG00000009570	1.69238	0.759052	84.9267	0.252271	3.00888	0.00262213	0.0303696	Up	0.409424	1.1149	0.376728	0.348234	0.480868	0.351244	0.320713	0.860899	0.996583	0.546428	0.763725	0.844907
ENSRNOG00000009576	1.95547	0.967515	41.0883	0.290326	3.33252	0.000860646	0.013269	Up	0.233004	0.669496	0.331843	0.320308	0.338296	0.19464	0.595932	0.509769	0.693072	0.432961	0.869178	0.466339
ENSRNOG00000008277	1.73321	0.793445	5438.09	0.182344	4.35135	1.35e-05	0.000492389	Up	53.0645	48.4924	31.6677	36.369	33.1073	36.1436	54.0935	87.3145	101.709	77.8544	50.0439	54.5913
ENSRNOG00000046560	1.61011	0.687157	109.727	0.204924	3.35323	0.000798757	0.012594	Up	3.83147	5.64147	5.54046	2.48872	3.66394	4.76239	6.56501	5.99028	6.70614	8.03176	7.34211	7.5556
ENSRNOG00000000440	1.72752	0.788701	138.053	0.223694	3.5258	0.0004222	0.00773868	Up	0.370277	0.963278	0.396526	0.573469	0.374615	0.47392	0.539069	1.09625	0.711468	1.08917	0.854403	0.612702
ENSRNOG00000015275	2.05078	1.03618	56.6531	0.350969	2.95233	0.00315389	0.0348501	Up	0.115622	0.430717	0.151365	0.248552	0.345974	0.394788	0.467553	0.351417	0.852101	0.800505	0.614708	0.281155
ENSRNOG00000053201	1.5885	0.667663	126.367	0.203973	3.27329	0.00106303	0.0156381	Up	0.395891	1.09408	0.373636	0.490676	0.364042	0.282059	0.441653	0.730036	0.738877	0.518868	0.855167	0.60779
ENSRNOG00000061579	1.88239	0.912566	479.364	0.20143	4.53044	5.89e-06	0.000249785	Up	5.49976	16.2098	10.0966	6.51113	11.5736	7.81744	14.3126	19.4723	19.0436	16.9245	20.1278	10.7323
ENSRNOG00000057834	1.89766	0.924223	190.262	0.224098	4.1242	3.72e-05	0.00114433	Up	1.00088	1.97354	1.05558	0.96996	1.62922	1.00243	2.82411	3.24749	2.11163	1.42465	2.39746	1.76993
ENSRNOG00000002358	0.649762	-0.622017	61070.5	0.0900844	-6.90482	5.03e-12	1.11e-09	Down	467.879	442.288	464.113	478.553	469.919	515.79	365.079	341.707	318.336	319.018	306.022	350.125
ENSRNOG00000029740	2.18127	1.12517	32.5916	0.354052	3.17797	0.00148312	0.020049	Up	0.229791	0.06639	0.190574	0.203546	0.179789	0	0.392909	0.755417	0.737888	0.317449	0.70621	0.292141
ENSRNOG00000057972	2.32244	1.21564	65.2539	0.324334	3.74813	0.00017816	0.00396161	Up	0.599411	1.12118	0.430078	0.465325	0.361188	0.370537	0.720877	0.981025	2.3842	0.860612	1.21606	0.583155
ENSRNOG00000007184	0.632817	-0.66014	1052.05	0.234804	-2.81146	0.00493178	0.0482351	Down	9.04081	17.3346	6.90754	4.79802	5.2977	4.21718	2.31022	4.7241	6.38392	5.21863	2.54362	3.62886
ENSRNOG00000016220	1.81906	0.863194	1195.03	0.169843	5.08231	3.73e-07	2.36e-05	Up	11.5713	31.2788	18.1212	15.5958	23.1887	21.561	37.1806	39.9683	38.1619	36.6248	32.166	26.7052
ENSRNOG00000009113	1.51584	0.600114	313.194	0.130645	4.59346	4.36e-06	0.000189505	Up	1.86207	2.97551	2.49428	2.17041	1.95667	1.82093	3.28234	3.13688	3.90316	2.94608	3.47026	3.3848
ENSRNOG00000013790	0.651717	-0.617682	1216.13	0.113135	-5.45968	4.77e-08	3.95e-06	Down	6.89641	13.2257	9.9057	8.62573	9.2857	9.4529	6.03012	6.15301	6.31805	6.31401	5.54821	6.71176
ENSRNOG00000013791	1.80479	0.851834	103.235	0.281442	3.02667	0.00247261	0.0290109	Up	0.262184	1.25521	0.17484	0.425765	0.251884	0.523351	0.539181	0.772013	0.439833	0.445257	0.827457	0.812446
ENSRNOG00000013794	1.5162	0.600463	155.106	0.195441	3.07234	0.00212385	0.0261069	Up	1.68558	3.66446	1.72248	2.81295	3.14669	1.74561	3.26861	3.38384	4.55721	3.84234	3.14893	3.51447
ENSRNOG00000002141	1.51007	0.594612	5650.2	0.132244	4.49632	6.91e-06	0.000283329	Up	23.0563	37.1831	25.8086	28.2298	31.4898	33.5511	51.1627	51.3749	41.0074	44.263	41.6771	50.9634
ENSRNOG00000015423	2.13222	1.09236	99.3825	0.308475	3.54114	0.000398398	0.0073938	Up	0.723125	0.567952	0.328288	0.418108	0.163308	0.363869	1.20759	1.13806	0.692847	0.913831	0.509116	1.30531
ENSRNOG00000038035	1.77656	0.829087	119.655	0.257124	3.22447	0.00126208	0.0177728	Up	0.329527	0.520283	0.197991	0.347578	0.121437	0.177462	0.46511	0.497225	0.294629	0.428591	0.427454	0.568043
ENSRNOG00000018170	0.621282	-0.686679	1023.11	0.131986	-5.20266	1.96e-07	1.34e-05	Down	5.62135	8.32885	5.91339	5.17969	4.55025	4.64189	2.90203	2.8994	4.75211	3.52055	3.26684	3.4158
ENSRNOG00000013962	0.528578	-0.919812	45.4459	0.304619	-3.01955	0.00253151	0.0295358	Down	0.184899	0.299456	0.138693	0.248287	0.137416	0.217842	0.05906	0.118722	0.083874	0.101157	0.079659	0.187281
ENSRNOG00000014530	0.666505	-0.585313	189.128	0.181112	-3.23177	0.00123025	0.0174226	Down	0.275292	0.44867	0.313898	0.351411	0.271445	0.200935	0.195977	0.156226	0.170029	0.210182	0.20463	0.271258
ENSRNOG00000023786	2.04156	1.02968	2986.36	0.186128	5.53209	3.16e-08	2.73e-06	Up	24.9864	23.7847	12.4154	16.2434	13.0875	14.4894	28.8977	38.7401	51.903	37.5736	28.4366	28.0866
ENSRNOG00000049523	0.462015	-1.11399	36.4658	0.377955	-2.94741	0.00320451	0.0352834	Down	2.14238	2.6275	1.40685	1.35449	0.58768	0.785906	0.480078	0.341583	0.394839	0.593256	0.854571	1.0494
ENSRNOG00000007805	2.26453	1.17921	81.0493	0.285148	4.13545	3.54e-05	0.00110325	Up	0.076249	0.377033	0.177292	0.17403	0.110393	0.274485	0.2868	0.32193	0.377619	0.535113	0.368929	0.518936
ENSRNOG00000010522	0.507416	-0.978759	48.5789	0.266422	-3.67372	0.000239045	0.00497939	Down	0.240786	0.577503	0.237512	0.304673	0.269783	0.209703	0.140972	0.089256	0.097542	0.160295	0.209164	0.119135
ENSRNOG00000002607	1.55986	0.641414	456.425	0.152169	4.21514	2.5e-05	0.000826715	Up	1.16055	2.25513	1.09238	1.60937	1.34812	1.32393	2.30362	1.49588	2.36136	2.12337	2.4444	2.38891
ENSRNOG00000005165	0.398929	-1.3258	31.4099	0.449398	-2.95016	0.00317609	0.035063	Down	0	0.371578	0.234256	0.178816	0.094944	0.115422	0.025236	0.048707	0.022697	0.098494	0.160149	0.10164
ENSRNOG00000020676	1.5356	0.618805	1751.56	0.114283	5.41467	6.14e-08	4.92e-06	Up	24.6299	28.2677	22.957	22.6826	20.7785	25.3433	44.1066	38.2395	42.182	38.3387	33.6049	33.1713
ENSRNOG00000020679	0.464758	-1.10545	58597.2	0.0981554	-11.2622	2.02e-29	3.61e-26	Down	398.955	731.661	427.433	409.615	377.423	390.848	173.149	167.977	219.046	228.447	213.855	197.321
ENSRNOG00000012280	1.64256	0.715949	484.256	0.145897	4.90724	9.24e-07	5.17e-05	Up	1.91713	4.88633	2.38768	2.44301	2.7005	2.45772	3.14569	3.99098	3.92774	4.0919	4.46541	5.6309
ENSRNOG00000003302	0.592695	-0.754637	918.381	0.113694	-6.63742	3.19e-11	5.79e-09	Down	4.78135	10.4084	5.37294	5.75002	5.00516	4.70135	3.20527	3.30789	2.78204	2.98724	3.75404	3.39054
ENSRNOG00000043451	0.334277	-1.58089	104305	0.115431	-13.6955	1.08e-42	2.7e-39	Down	1331.58	1168.16	1482.21	1526.72	1369.88	1446.78	585.079	593.926	463.948	435.903	457.075	535.155
ENSRNOG00000009199	0.644523	-0.633696	121.46	0.205387	-3.08538	0.00203291	0.025501	Down	1.14664	2.70493	0.926254	0.666377	1.08141	1.21788	0.613244	0.813005	0.472522	0.740094	0.75827	0.792246
ENSRNOG00000028254	1.51802	0.602195	233.326	0.163376	3.68594	0.000227857	0.00481849	Up	3.49446	4.49204	2.37885	2.48958	3.15067	3.39114	5.28869	3.63385	4.57548	5.16155	5.48226	4.89944
ENSRNOG00000004971	1.50468	0.589455	136.192	0.207545	2.84013	0.00450952	0.0452724	Up	0.396374	1.22143	0.970143	0.836567	0.763368	0.752946	1.35913	1.1512	1.13832	0.998209	1.1764	1.38503
ENSRNOG00000015992	0.580772	-0.783957	35587.5	0.104515	-7.50091	6.34e-14	1.89e-11	Down	693.459	690.826	741.528	717.961	764.906	832.521	483.55	476.527	427.084	405.747	459.467	548.079
ENSRNOG00000021031	0.39813	-1.32869	55938.8	0.123892	-10.7246	7.81e-27	1.22e-23	Down	385.738	587.576	451.868	472.318	439.785	534.457	180.819	152.524	183.135	217.672	216.988	219.761
ENSRNOG00000005574	0.441858	-1.17835	810.589	0.195503	-6.02726	1.67e-09	1.97e-07	Down	6.67376	10.4436	6.09335	4.71524	4.2261	3.01069	1.63436	1.68405	2.54275	2.67765	2.53711	2.99071
ENSRNOG00000019027	2.20665	1.14186	207.889	0.266096	4.29116	1.78e-05	0.000618102	Up	1.90786	1.77213	1.01309	0.817348	1.04638	0.557783	1.44184	2.84972	3.63978	2.369	1.81597	3.08418
ENSRNOG00000012671	0.387207	-1.36882	19.2119	0.396361	-3.45348	0.0005534	0.00942587	Down	0.137222	0.083991	0.155535	0.09101	0.135739	0.143746	0.041083	0.024218	0.077934	0.095711	0.041025	0.043726
ENSRNOG00000007886	0.379471	-1.39794	89.1367	0.310931	-4.49597	6.93e-06	0.000283329	Down	1.02232	1.64496	1.50526	2.2503	1.53174	2.09665	0.485432	1.32762	0.548022	0.750378	0.673744	0.297164
ENSRNOG00000002599	2.102	1.07176	265.259	0.20821	5.1475	2.64e-07	1.73e-05	Up	0.991618	2.39294	1.3199	0.957801	1.43832	2.15223	3.2934	3.52644	3.75971	2.96703	2.23545	2.88818
ENSRNOG00000005905	1.5754	0.655721	888.956	0.1304	5.02855	4.94e-07	3.05e-05	Up	4.25592	5.65277	3.17223	3.43567	3.27758	3.0321	4.31398	6.08946	5.85171	6.21026	6.19555	7.13602
ENSRNOG00000005900	0.434958	-1.20105	485.566	0.159725	-7.51949	5.5e-14	1.68e-11	Down	3.58364	8.96152	4.21426	4.98671	4.21041	4.12266	1.45465	1.49379	2.5746	2.55653	1.90655	1.86995
ENSRNOG00000015508	0.599045	-0.739263	211.547	0.178965	-4.13076	3.62e-05	0.00112321	Down	0.863304	1.44203	0.715703	0.513571	0.503094	0.576779	0.404804	0.467885	0.401662	0.366993	0.47111	0.320533
ENSRNOG00000054538	0.381443	-1.39046	62.2213	0.370454	-3.75339	0.000174458	0.00389975	Down	1.48953	1.98073	1.04484	1.41836	0.488755	0.662704	0.323226	0.185448	0.21022	0.383782	0.689903	0.693368
ENSRNOG00000016343	0.52089	-0.940948	667.261	0.150241	-6.26293	3.78e-10	5.26e-08	Down	2.50009	3.25309	2.34753	2.21043	2.03585	2.43915	1.54303	1.2034	0.879599	1.21814	1.4124	1.43464
ENSRNOG00000021237	0.598767	-0.739933	173.031	0.190374	-3.88673	0.000101605	0.00255165	Down	0.656744	0.960338	0.511332	0.643108	0.614111	0.526605	0.446125	0.212883	0.373007	0.475477	0.365776	0.386284
ENSRNOG00000011971	0.664129	-0.590465	30789.2	0.120583	-4.89677	9.74e-07	5.4e-05	Down	152.416	182.464	157.254	169.508	164.868	184.268	124.248	109.477	95.3071	106.345	135.497	135.554
ENSRNOG00000011150	0.664843	-0.588915	426.865	0.153658	-3.83264	0.000126773	0.00303455	Down	1.88061	2.78152	1.68209	1.90986	1.81026	1.59124	1.0306	1.05705	1.35292	0.969104	1.41362	1.77384
ENSRNOG00000025212	2.29916	1.20111	43.5144	0.310076	3.87359	0.000107242	0.00265329	Up	0	1.17381	0	0.836342	0	0	1.01088	1.3482	1.27771	1.7207	1.01814	1.42993
ENSRNOG00000004524	1.90241	0.92783	647.526	0.207566	4.47006	7.82e-06	0.000307849	Up	4.62746	5.43236	2.11769	2.26605	2.52628	2.25457	4.29962	7.30713	9.04532	5.91007	6.85883	4.9164
ENSRNOG00000018232	1.51832	0.602477	914.823	0.157702	3.82034	0.000133266	0.00316067	Up	2.67747	6.14278	2.47458	2.43571	2.04581	1.50815	2.8048	2.96458	4.76981	3.89561	3.8558	3.49868
ENSRNOG00000003388	1.65622	0.72789	293.066	0.20019	3.636	0.000276907	0.00552006	Up	0.41602	0.547686	0.154683	0.282014	0.28922	0.229908	0.360777	0.520689	0.586624	0.416603	0.497237	0.545122
ENSRNOG00000057347	2.81207	1.49163	1148.45	0.517485	2.88247	0.00394576	0.0408513	Up	13.0269	7.94231	2.98327	4.66018	2.40781	3.52286	6.26463	13.1085	34.9596	14.9108	14.1331	13.5821
ENSRNOG00000030644	0.51169	-0.966657	480911	0.138549	-6.977	3.02e-12	7.12e-10	Down	9613.1	11543.5	9931.75	9369.34	7911.94	7146.17	4204.99	3527.75	4605.05	4987.41	5897.46	5714.74
ENSRNOG00000018916	1.70605	0.770658	543.287	0.16113	4.78284	1.73e-06	8.72e-05	Up	6.64715	8.91249	3.63172	4.85343	4.92282	5.39819	8.97105	10.1239	11.6869	10.0737	7.88619	7.14266
ENSRNOG00000020441	0.534245	-0.904426	123.644	0.286199	-3.16013	0.00157699	0.0209579	Down	0.572613	1.19924	0.568571	0.463051	0.551296	0.529875	0.188511	0.337385	0.279672	0.195138	0.726322	0.165001
ENSRNOG00000051548	1.69733	0.763265	688.885	0.120416	6.33859	2.32e-10	3.38e-08	Up	1.29709	1.96691	1.2286	1.72392	1.48636	1.35224	2.66482	2.50312	2.73146	2.73221	2.11354	2.74925
ENSRNOG00000059041	0.648918	-0.623892	155.682	0.185026	-3.37191	0.000746493	0.0119201	Down	0.586483	0.934585	0.542237	0.533192	0.540954	0.563941	0.329433	0.316474	0.5617	0.440314	0.403271	0.258018
ENSRNOG00000001880	1.7615	0.816801	1383.73	0.181383	4.50319	6.69e-06	0.000276582	Up	11.1801	15.9268	6.44808	8.23191	6.39569	9.21495	12.8234	16.5939	21.5249	17.6195	9.89508	15.9045
ENSRNOG00000007069	1.97598	0.98257	34.5688	0.303913	3.23306	0.0012247	0.0173832	Up	0.162923	0	0	0.181906	0.175332	0.07362	0.30407	0.348393	0.227448	0.295185	0.251219	0.412123
ENSRNOG00000010635	2.08942	1.0631	145.712	0.192509	5.52235	3.35e-08	2.85e-06	Up	0.337063	0.873149	0.47031	0.55368	0.614653	0.69128	1.05626	0.978506	1.29887	1.14194	1.4071	1.34735
ENSRNOG00000023968	2.22587	1.15437	31.6555	0.369871	3.121	0.00180237	0.0232644	Up	0.156804	0.588031	0.286823	0.220608	0.206233	0.299157	0.352529	0.586655	0.582255	1.13351	0.394688	0.371083
ENSRNOG00000050800	1.55817	0.639852	3776.24	0.1372	4.66365	3.11e-06	0.000142066	Up	23.1357	34.9744	24.42	18.688	19.786	27.2887	38.9843	46.2968	41.726	39.9078	28.3287	36.244
ENSRNOG00000056076	1.62518	0.700604	12960.8	0.123762	5.66091	1.51e-08	1.44e-06	Up	296.648	284.202	352.827	325.524	382.134	418.54	660.361	671.83	639.117	622.307	626.181	489.608
ENSRNOG00000027617	1.55802	0.639712	141.738	0.209419	3.0547	0.00225286	0.0270408	Up	0.321072	0.854583	0.338347	0.549398	0.347187	0.567651	0.582297	0.739541	0.697919	0.591041	0.6841	0.993848
ENSRNOG00000016930	1.82987	0.871745	823.141	0.224302	3.88648	0.000101707	0.00255165	Up	9.22831	17.9879	7.08728	7.36397	8.03076	6.64963	9.08384	13.398	30.6509	13.6487	12.5573	11.7124
ENSRNOG00000018615	1.69513	0.761396	69.6552	0.262473	2.90085	0.00372149	0.0393676	Up	0.591182	0.239738	0.360528	0.480184	0.527715	0.584476	1.4166	0.530339	0.889097	0.999136	0.791908	0.930789
ENSRNOG00000014963	2.2047	1.14058	31.7354	0.320146	3.56269	0.000367072	0.00695215	Up	0.041216	0.096446	0.069816	0.092823	0.052753	0.078866	0.225694	0.15618	0.15334	0.137192	0.111805	0.178113
ENSRNOG00000014964	0.634007	-0.657429	498.406	0.162617	-4.0428	5.28e-05	0.00154328	Down	5.36457	11.8978	7.76822	7.54931	6.66035	6.39132	4.58947	3.25744	3.75008	4.72364	5.28947	5.88091
ENSRNOG00000053756	1.57528	0.655604	1000.54	0.212089	3.09117	0.00199369	0.025243	Up	18.7283	28.952	20.841	20.76	26.6917	24.1664	38.024	26.1661	28.2685	60.0256	47.8984	24.2893
ENSRNOG00000033772	1.88703	0.916117	1764.23	0.134984	6.78685	1.15e-11	2.28e-09	Up	7.48881	12.2768	6.80322	9.19706	10.7318	8.34611	16.7895	20.5598	14.6779	15.5761	16.8035	18.7737
ENSRNOG00000047656	0.558089	-0.841433	10014.8	0.112684	-7.46717	8.19e-14	2.39e-11	Down	57.6852	87.5091	48.1194	48.5635	40.3617	43.0506	24.7882	23.9494	32.1532	28.8991	30.9303	30.0978
ENSRNOG00000003076	1.53954	0.622503	727.073	0.1434	4.34102	1.42e-05	0.000513156	Up	4.23598	11.6741	5.62974	5.47382	5.90742	6.27426	7.32418	10.4248	11.676	7.85279	9.30746	8.32229
ENSRNOG00000006419	1.64928	0.72184	140.154	0.206025	3.50365	0.000458936	0.00818436	Up	1.4595	3.57035	1.37524	0.848539	1.38723	1.17116	1.66558	2.3019	3.43384	2.02923	1.82412	2.05676
ENSRNOG00000006410	2.66278	1.41293	41.9415	0.324655	4.3521	1.35e-05	0.000492148	Up	0.102434	0.198645	0.082507	0.200186	0.068591	0.059388	0.383589	0.261937	0.328551	0.310038	0.262732	0.220263
ENSRNOG00000024445	0.569857	-0.811327	134.244	0.263731	-3.07634	0.00209556	0.0260003	Down	0.428311	0.541507	0.329872	0.338032	0.477276	0.297144	0.076263	0.257482	0.268599	0.175981	0.317899	0.277475
ENSRNOG00000042980	1.51404	0.598406	528.863	0.146527	4.08392	4.43e-05	0.00132942	Up	1.11906	1.92379	0.794715	0.721578	0.877815	0.69768	1.01249	1.24653	1.57239	1.46198	1.55308	1.35898
ENSRNOG00000000812	0.64525	-0.632069	135.505	0.200041	-3.1597	0.00157933	0.0209667	Down	1.2234	2.89683	2.27478	1.54325	2.02405	1.95565	1.48876	1.27157	1.17401	1.4509	0.933281	1.27168
ENSRNOG00000045729	0.197678	-2.33877	390.095	0.753646	-3.10328	0.00191389	0.0243992	Down	8.56305	16.8755	1.23818	9.92985	6.79712	6.29097	2.19083	1.602	1.56681	1.39177	0.022878	1.48948
ENSRNOG00000046036	0.247776	-2.01289	27.7556	0.573282	-3.51118	0.000446128	0.00800153	Down	0.028766	0.484013	0.450447	0.088107	0.256788	0.190091	0.089667	0.057109	0.030284	0.093582	0.060963	0.126718
ENSRNOG00000021102	2.07485	1.053	38.8605	0.361709	2.91119	0.0036005	0.0384596	Up	0.154831	0.560764	0.362399	0.237733	0.067588	0.212698	0.552277	0.553004	0.532955	0.462783	0.425861	0.242053
ENSRNOG00000005772	1.74079	0.799739	94.7229	0.261945	3.05308	0.00226508	0.0271354	Up	1.06556	1.15754	0.598268	0.658902	0.821271	0.984463	1.77728	0.705305	1.39118	1.93321	1.95342	1.53125
ENSRNOG00000059510	0.656867	-0.606327	446.231	0.15899	-3.81362	0.000136946	0.00323476	Down	2.40605	4.62318	2.65438	2.02047	2.23604	2.08812	1.06616	1.47508	1.7855	2.08216	1.87665	1.36839
ENSRNOG00000018461	0.607835	-0.718247	18675.4	0.143677	-4.99905	5.76e-07	3.5e-05	Down	76.3152	116.951	60.5073	55.4172	45.5798	45.8259	31.0121	30.2247	42.3676	38.7006	43.6915	35.4627
ENSRNOG00000011502	2.20868	1.14318	35.9971	0.339187	3.37036	0.000750692	0.0119719	Up	0.02551	0.217357	0	0.088472	0.085911	0.126973	0.244332	0.146061	0.182971	0.23342	0.211837	0.301498
ENSRNOG00000021347	1.94967	0.963231	54.2152	0.311646	3.09079	0.00199626	0.025243	Up	0.211118	0.840452	0.060756	0.160604	0.265151	0.128169	0.330152	0.375634	0.365912	0.379176	0.199132	0.443696
ENSRNOG00000050535	0.509224	-0.973628	99.4611	0.186622	-5.21713	1.82e-07	1.26e-05	Down	0.523646	0.718463	0.40465	0.364342	0.397276	0.503535	0.227338	0.278807	0.213948	0.19971	0.23364	0.278711
ENSRNOG00000050534	3.0073	1.58847	38.1306	0.349449	4.54564	5.48e-06	0.000234008	Up	0.044683	0.132175	0.049048	0.010172	0.045386	0.076204	0.125933	0.169366	0.201404	0.151496	0.128322	0.119649
ENSRNOG00000006901	0.652103	-0.616828	4539.89	0.106143	-5.81129	6.2e-09	6.47e-07	Down	50.481	61.1551	50.0283	53.7922	57.1954	63.3458	38.2239	43.3345	35.7497	38.1744	33.6408	41.4513
ENSRNOG00000018346	1.59547	0.67398	3064.61	0.136869	4.92426	8.47e-07	4.8e-05	Up	12.8752	17.8915	11.8853	12.2123	14.6721	16.1332	26.7437	24.7156	19.4005	20.3836	20.0603	27.5633
ENSRNOG00000029301	2.22985	1.15695	40.7179	0.364086	3.17768	0.00148458	0.020049	Up	1.60103	0.86128	7.82052	5.33242	3.28528	4.04985	6.23157	6.92392	14.594	8.50579	12.2223	16.4105
ENSRNOG00000042985	0.56645	-0.81998	97.2303	0.239506	-3.42363	0.000617897	0.0103002	Down	0.801332	2.10494	0.659089	0.90283	0.519161	0.720053	0.243188	0.651775	0.553644	0.445831	0.332305	0.40223
ENSRNOG00000009465	0.655849	-0.608564	2207.77	0.12434	-4.89437	9.86e-07	5.44e-05	Down	13.321	18.3129	15.478	15.6176	13.8076	15.9955	8.71096	9.25978	10.4297	9.14135	11.7499	13.4679
ENSRNOG00000001861	1.5282	0.611838	168.133	0.175085	3.49452	0.000474923	0.00836226	Up	1.33705	2.46749	1.53887	1.13548	1.27575	1.00622	2.35516	1.94972	2.60656	2.06883	1.53897	1.88515
ENSRNOG00000001979	0.592327	-0.755535	704.647	0.139584	-5.41278	6.21e-08	4.92e-06	Down	4.80273	12.9911	5.90399	6.48554	5.25177	4.46306	2.89097	3.42369	3.66628	3.65623	4.12749	2.71686
ENSRNOG00000000598	1.73091	0.791532	72.4107	0.256998	3.07991	0.0020706	0.0258959	Up	0.185297	0.490867	0.214947	0.233389	0.390854	0.135879	0.380993	0.523038	0.473732	0.344314	0.359766	0.509903
ENSRNOG00000021182	0.639881	-0.644124	190.001	0.174595	-3.68924	0.000224925	0.00478868	Down	0.636576	1.62888	0.914525	0.866964	0.558266	0.558776	0.397868	0.484769	0.551775	0.560608	0.453189	0.465026
ENSRNOG00000004314	0.623939	-0.680524	76.824	0.22989	-2.96021	0.00307427	0.0342104	Down	0.318184	0.667475	0.271071	0.363512	0.161539	0.306378	0.158705	0.174174	0.142896	0.238107	0.174302	0.245456
ENSRNOG00000027722	3.10155	1.63299	35.7767	0.406222	4.01994	5.82e-05	0.00167532	Up	0.314814	0.339994	0.345457	0.33304	0.197116	0.580866	0.786322	1.52647	2.52275	1.17268	0.477752	0.865051
ENSRNOG00000008611	2.07763	1.05494	36.3202	0.376411	2.80263	0.00506885	0.049196	Up	0.392014	0.626266	0.423807	0.427246	0.238479	0.56422	1.73841	0.44563	0.801712	1.00443	0.501087	0.964107
ENSRNOG00000013748	0.293251	-1.76979	77.6666	0.268451	-6.59261	4.32e-11	7.51e-09	Down	1.35747	3.52239	1.36715	2.25203	2.58468	1.479	0.663337	0.652528	0.754091	0.60823	0.345043	0.358954
ENSRNOG00000002460	0.464869	-1.1051	49.5857	0.377042	-2.93099	0.00337887	0.0367827	Down	0.413975	1.38976	0.461212	0.490394	0.399469	0.498212	0.419645	0.248117	0.177884	0.147207	0.294205	0.037347
ENSRNOG00000040188	0.321656	-1.63641	25.0083	0.497912	-3.28654	0.00101426	0.0151008	Down	0.985202	1.72181	0.481457	0.568277	1.12652	1.65945	0	0.520158	0.429164	0.01976	0.274415	0
ENSRNOG00000011800	1.69265	0.759283	6505.85	0.115303	6.58508	4.55e-11	7.8e-09	Up	28.2984	60.3198	30.5385	32.2323	36.9359	37.7507	51.5792	55.7532	55.3999	62.0574	66.2395	70.3929
ENSRNOG00000029386	4.21418	2.07525	26.2471	0.621454	3.33935	0.000839755	0.013011	Up	0	0.962011	0.08364	0	0	0.095394	0.737829	0.81172	0	0	0.02945	0.220467
ENSRNOG00000032635	1.5384	0.621433	951.553	0.131192	4.73681	2.17e-06	0.000104943	Up	8.68294	13.5132	11.3939	11.3208	12.9212	12.1771	15.9946	16.6511	23.0792	18.3215	16.6234	21.6136
ENSRNOG00000001825	2.43652	1.28482	120.031	0.240607	5.33991	9.3e-08	7.01e-06	Up	0.449599	0.916467	0.339522	0.422029	0.265645	0.32288	0.605339	0.673903	1.29992	1.38417	0.955013	0.760453
ENSRNOG00000028382	2.1187	1.08318	193.942	0.24227	4.47096	7.79e-06	0.000307849	Up	1.60907	2.07707	0.591456	0.962445	0.949227	0.555702	2.01308	2.52938	2.91783	1.82087	1.57858	1.85266
ENSRNOG00000057811	1.59426	0.672885	244.868	0.219489	3.06568	0.00217173	0.0264216	Up	42.1891	25.2665	41.5043	48.5293	43.121	65.313	56.8755	47.5113	88.3009	101.275	81.1401	122.012
ENSRNOG00000047076	0.531335	-0.912307	51.7528	0.269627	-3.38359	0.000715439	0.011542	Down	0.736042	0.578829	0.439282	0.294523	0.638779	0.582877	0.291783	0.215147	0.278735	0.335096	0.333992	0.361964
ENSRNOG00000017118	1.58639	0.665746	389.035	0.142273	4.67935	2.88e-06	0.000134939	Up	2.01417	4.28409	2.13073	1.90182	2.58444	2.70144	3.63219	3.18681	4.66464	4.37408	3.55487	3.8039
ENSRNOG00000053787	1.92611	0.945688	1328.05	0.311853	3.03248	0.00242552	0.0285654	Up	6.33328	4.68166	2.46084	2.75751	2.83334	2.28221	4.27445	6.86057	10.7993	7.75346	6.31747	5.38032
ENSRNOG00000028997	2.37042	1.24514	19.1277	0.409947	3.03733	0.00238688	0.0281899	Up	0	0	0	0	0	0	0.808187	1.2747	0.618841	0	0.707464	0.947531
ENSRNOG00000009079	1.85001	0.887533	78.8182	0.302973	2.92942	0.00339598	0.0369048	Up	0.384564	0.120913	0.236245	0.191304	0.205787	0.072264	0.246136	0.445641	0.462881	0.436264	0.487413	0.511779
ENSRNOG00000013581	0.627173	-0.673065	307.151	0.161285	-4.17313	3e-05	0.000959502	Down	1.72859	2.31231	1.6308	1.62534	1.17966	1.88244	1.02814	0.73036	1.2552	1.24583	1.17342	1.069
ENSRNOG00000039417	1.62126	0.697115	518.467	0.18406	3.78743	0.000152211	0.00352223	Up	3.7565	3.81525	2.57612	2.42403	2.91051	2.36944	3.84172	4.5147	8.12592	4.20419	4.19863	4.48756
ENSRNOG00000014051	1.50385	0.588664	986.865	0.138589	4.24756	2.16e-05	0.000729235	Up	6.62479	9.84183	5.71736	6.07806	3.90822	4.78994	7.35179	9.01625	10.6298	9.16511	7.86173	8.53936
ENSRNOG00000010744	0.435847	-1.19811	517.168	0.181489	-6.60153	4.07e-11	7.18e-09	Down	2.44584	3.52748	1.57709	2.22095	1.22645	1.22764	0.652374	0.78238	0.841488	0.896588	0.915141	0.776844
ENSRNOG00000046663	2.01059	1.00762	131.679	0.217078	4.64175	3.45e-06	0.000155016	Up	0.821431	2.07839	0.753909	0.922993	0.976845	0.756748	2.30081	2.41985	1.69654	1.1151	1.52062	1.78589
ENSRNOG00000046660	2.74873	1.45876	40.2222	0.398131	3.66402	0.000248284	0.0051142	Up	0.064842	0.392528	0.094008	0.084872	0.107565	0.200314	0.52044	0.196529	0.570138	0.148694	0.334691	0.229883
ENSRNOG00000059903	0.572152	-0.805529	242.311	0.209752	-3.84038	0.000122844	0.00295509	Down	1.4564	3.02443	1.46949	1.79041	0.948409	0.758169	0.806874	0.547749	0.82452	0.742167	0.907349	0.877171
ENSRNOG00000023261	2.30272	1.20334	48.3706	0.382389	3.14689	0.00165015	0.0217685	Up	0.338936	0.690955	0.066248	0.303868	0.19131	0.271801	0.57875	0.282922	0.525398	0.641858	0.356101	1.12722
ENSRNOG00000031381	1.70261	0.76775	116.922	0.210657	3.64455	0.000267861	0.00537947	Up	1.31653	1.38133	1.74943	1.0798	1.45669	1.35561	2.28922	2.35515	3.46108	3.01823	2.54114	1.60988
ENSRNOG00000002627	1.53588	0.619063	137.348	0.197539	3.13387	0.00172517	0.0225442	Up	0.378488	0.839429	0.470824	0.437122	0.233987	0.316974	0.595467	0.657447	0.7227	0.529124	0.466256	0.667967
ENSRNOG00000019414	0.665929	-0.586559	1300.73	0.158613	-3.69804	0.000217267	0.00465234	Down	2.61835	5.333	2.86079	4.0016	3.34079	3.80912	2.12292	2.19604	2.42401	1.89032	2.19995	3.45309
ENSRNOG00000006019	3.42275	1.77516	139.593	0.243712	7.28382	3.24e-13	8.64e-11	Up	1.15899	1.47382	1.02735	0.878454	1.5099	0.682801	4.31432	2.91558	3.17945	3.4105	6.08045	3.1798
ENSRNOG00000036921	1.7441	0.802482	91.2014	0.255191	3.14463	0.00166295	0.0218682	Up	4.3263	6.09139	4.89922	3.94216	8.85338	8.47691	11.1129	12.5995	14.2144	12.0239	11.4475	7.23644
ENSRNOG00000017260	1.66501	0.735529	155.384	0.227318	3.23569	0.0012135	0.0173028	Up	0.702075	2.32027	0.846861	0.697371	0.437507	0.415092	0.739375	1.26228	1.5829	1.255	0.951587	0.875093
ENSRNOG00000008716	2.09952	1.07006	72.6508	0.269222	3.97462	7.05e-05	0.00193527	Up	0.172836	0.353675	0.125076	0.146648	0.13996	0.161854	0.330135	0.531947	0.401588	0.203166	0.199949	0.364564
ENSRNOG00000024689	0.339915	-1.55676	21.9353	0.468381	-3.3237	0.000888329	0.0135953	Down	0	0.081442	0.37775	0.331349	0.752761	0.466741	0	0.216332	0.050041	0.086906	0	0
ENSRNOG00000028688	0.585902	-0.77127	808.815	0.101878	-7.57054	3.72e-14	1.22e-11	Down	5.26708	9.01142	4.84996	5.77838	5.48293	5.30006	2.88308	3.69987	3.46247	3.679	2.93925	3.37267
ENSRNOG00000016313	1.62182	0.697617	790.828	0.123383	5.65405	1.57e-08	1.46e-06	Up	3.08292	5.32188	2.90661	2.42251	3.14926	3.30837	5.22883	5.30609	5.88084	5.67951	4.14261	4.80106
ENSRNOG00000020136	1.94629	0.960725	217.319	0.245539	3.91272	9.13e-05	0.00235089	Up	0.538709	1.27761	0.743797	0.380071	0.326449	0.715	0.827258	1.36621	1.16859	0.705169	1.09408	1.65219
ENSRNOG00000013437	1.95098	0.964198	88.4962	0.320351	3.00982	0.00261402	0.030329	Up	0.846149	1.03152	0.39631	0.321363	0.772738	0.427778	0.407562	1.48451	0.83867	1.7184	1.39007	0.79612
ENSRNOG00000051701	0.457572	-1.12793	64.3834	0.226959	-4.96975	6.7e-07	3.94e-05	Down	0.181661	0.263912	0.204457	0.316605	0.210471	0.226895	0.135571	0.112378	0.095357	0.113415	0.097773	0.110311
ENSRNOG00000016456	1.72281	0.784761	74.6204	0.252182	3.11188	0.00185901	0.0237964	Up	0	0.568166	0.224454	0.316537	0.2014	0.31678	0.282423	0.536311	0.42195	0.564111	0.744526	0.539631
ENSRNOG00000013245	0.354865	-1.49466	22.3537	0.489201	-3.05531	0.00224832	0.0270348	Down	0.311088	0.28719	0.755595	0.646696	0	0.710344	0.175924	0.158805	0.048873	0.373648	0	0.145767
ENSRNOG00000030864	2.09589	1.06757	47.7173	0.305047	3.49967	0.000465829	0.00824853	Up	0.216231	0.384399	0.383403	0.149136	0	0	0.3251	0.58171	0.57802	0.697893	0.521527	0.456802
ENSRNOG00000009946	0.478856	-1.06234	739.079	0.14907	-7.12643	1.03e-12	2.63e-10	Down	3.54768	7.66442	2.72721	2.87516	2.52782	2.32642	1.01052	1.3251	1.40188	1.40223	1.81122	1.6729
ENSRNOG00000009949	0.447022	-1.16158	120.717	0.223974	-5.18623	2.15e-07	1.42e-05	Down	0.498965	0.864319	0.447763	0.474789	0.389386	0.325031	0.101509	0.222656	0.266349	0.273169	0.206467	0.154052
ENSRNOG00000039494	2.24572	1.16718	40.1191	0.314856	3.70702	0.000209714	0.004558	Up	0.076413	0.267815	0.184356	0.119625	0.057694	0.096813	0.219842	0.244462	0.191292	0.244471	0.337684	0.336884
ENSRNOG00000047351	3.45089	1.78697	3590.08	0.544447	3.28217	0.00103011	0.0152615	Up	753.394	225.883	199.687	236.666	178.892	360.914	378.838	674.531	2758.93	1867.3	858.325	1234.31
ENSRNOG00000055408	0.646323	-0.629674	931.485	0.134642	-4.67665	2.92e-06	0.000136213	Down	7.27349	12.6909	8.47054	9.70134	10.1989	11.2966	7.0704	5.67722	6.21014	7.35371	6.51703	6.18018
ENSRNOG00000046005	0.642162	-0.638992	10483	0.101705	-6.28279	3.33e-10	4.68e-08	Down	33.1516	64.1472	36.487	34.978	33.7624	26.9797	20.1706	20.177	26.4991	22.9254	24.1174	22.786
ENSRNOG00000037302	1.84625	0.8846	60.6459	0.296644	2.98202	0.0028635	0.0323539	Up	0.176696	0.629272	0.328994	0.210292	0.177875	0.313468	0.52867	0.233977	0.532709	0.626216	0.340734	0.639224
ENSRNOG00000037220	1.51564	0.599929	1071.89	0.163416	3.67119	0.000241428	0.00500405	Up	9.36033	17.2069	12.7905	10.8216	13.8138	13.2182	16.2716	19.0749	23.5345	23.2085	22.3131	12.846
ENSRNOG00000019490	0.573608	-0.801864	929.24	0.125908	-6.36863	1.91e-10	2.91e-08	Down	5.08241	8.21988	4.4762	4.02184	4.18026	3.68467	2.41632	2.53189	2.28741	2.72501	3.26826	2.63532
ENSRNOG00000007947	1.83485	0.875663	652.276	0.13764	6.36197	1.99e-10	3e-08	Up	1.98485	2.93275	1.34447	1.74135	1.54465	1.17706	2.70527	2.8006	3.17385	2.89798	3.07755	3.72893
ENSRNOG00000013046	2.7459	1.45728	30.0822	0.424756	3.43087	0.000601656	0.0101238	Up	0.160486	0.210003	0.18685	0.018071	0.20057	0.121404	0.255756	0.646537	0.568919	0.235766	0.393064	0.384279
ENSRNOG00000030174	1.76512	0.81977	1402.08	0.182513	4.49156	7.07e-06	0.000286128	Up	17.4524	44.0887	22.5759	16.1286	16.1132	19.2973	31.3326	41.4629	48.6173	38.7884	23.6456	23.3222
ENSRNOG00000016623	0.342183	-1.54716	26.7986	0.486071	-3.18299	0.00145764	0.0197919	Down	0.410996	0.13706	0.375104	0.22801	0.027193	0.262889	0.051129	0.1374	0	0	0.051602	0.036974
ENSRNOG00000046705	1.64407	0.717276	8586.29	0.11488	6.24369	4.27e-10	5.82e-08	Up	68.0876	85.0234	71.037	60.2541	78.7491	69.2187	115.512	149.068	138.206	118.626	104.584	108.227
ENSRNOG00000046707	2.78886	1.47968	4013.03	0.498137	2.97042	0.00297389	0.0333006	Up	857.17	264.761	322.777	323.288	303.742	478.138	479.827	716.229	2826.29	2044.07	1119.2	1103.01
ENSRNOG00000056028	2.07125	1.0505	175.409	0.236387	4.444	8.83e-06	0.00034331	Up	1.3931	1.81327	0.539633	0.89571	0.956312	0.545618	1.85918	2.23331	2.67152	1.68599	1.36675	1.70818
ENSRNOG00000032320	2.05783	1.04113	37.2309	0.350408	2.97118	0.00296659	0.0332487	Up	0	0	0	0	0	0	5.78402	10.9622	11.4824	7.48176	11.0786	11.5059
ENSRNOG00000058249	1.51578	0.600056	39636.2	0.113474	5.28807	1.24e-07	9.05e-06	Up	216.487	224.307	238.155	233.829	233.31	247.289	434.561	442.912	346.086	344.241	327.104	379.812
ENSRNOG00000024605	1.92389	0.944027	80.357	0.275089	3.43171	0.000599784	0.0101059	Up	0.335672	1.18473	0.548535	0.149302	0.222626	0.430593	0.693177	0.618373	0.859904	0.76161	0.626746	0.624585
ENSRNOG00000009656	1.85232	0.889331	609.094	0.151257	5.87959	4.11e-09	4.52e-07	Up	3.11443	6.35456	2.89078	4.00634	2.90808	2.67982	4.48249	5.87297	8.63595	5.89062	6.06896	6.39729
ENSRNOG00000004426	2.17684	1.12223	13861.3	0.318988	3.5181	0.000434647	0.007886	Up	156.192	386.691	229.937	158.612	223.497	374.552	374.574	612.54	661.167	629.81	691.813	247.006
ENSRNOG00000018394	2.61562	1.38715	52.4493	0.357421	3.88101	0.000104022	0.0025993	Up	0.064741	0.696636	0.17199	0.140142	0.378757	0.312952	0.569944	0.854301	0.662393	0.346906	0.762166	0.484804
ENSRNOG00000018770	1.55134	0.633514	4654.55	0.162423	3.9004	9.6e-05	0.00244356	Up	13.3453	20.834	16.253	14.5157	19.4512	19.246	34.1888	35.22	24.1933	26.8791	21.6112	22.6483
ENSRNOG00000054957	0.491142	-1.02579	440.089	0.148041	-6.9291	4.24e-12	9.64e-10	Down	2.0678	3.6336	3.09552	2.66599	2.9674	2.96356	1.15866	1.68629	1.31466	1.43991	1.32317	1.77575
ENSRNOG00000060366	4.07096	2.02537	20.4568	0.554346	3.65363	0.000258564	0.00525621	Up	0.126234	0.212975	0.564381	0.061759	0.097881	0.273781	2.31754	0.423417	0.967458	0.635012	1.0184	0.683978
ENSRNOG00000019422	1.75731	0.813366	2099.75	0.172958	4.70269	2.57e-06	0.000122683	Up	4.28359	10.3323	4.6308	5.3952	6.92611	9.06247	11.6998	10.7699	10.7453	10.6319	11.2936	13.5024
ENSRNOG00000019428	1.86158	0.896528	14462.1	0.129865	6.90356	5.07e-12	1.11e-09	Up	73.3601	70.8823	82.7007	73.9634	95.2508	87.8127	164.13	203.95	159.446	167.83	167.926	124.438
ENSRNOG00000022839	0.501451	-0.995818	140.794	0.216541	-4.59876	4.25e-06	0.000185394	Down	0.969564	1.77558	1.09468	1.13799	1.72333	1.11095	0.482493	0.715204	0.736773	0.382638	0.825392	0.751204
ENSRNOG00000051344	1.71621	0.779228	2555.25	0.182952	4.2592	2.05e-05	0.000694173	Up	14.1761	15.5656	8.0145	8.1053	7.08256	7.65167	13.0039	19.6455	23.0952	16.2021	13.725	13.8838
ENSRNOG00000008987	0.626923	-0.67364	366.551	0.177754	-3.78973	0.000150813	0.00349636	Down	1.67661	2.59003	2.31796	2	2.98405	1.83316	1.08272	1.34807	1.57145	1.15128	1.79466	1.78522
ENSRNOG00000006460	0.646323	-0.629672	906.439	0.12652	-4.97686	6.46e-07	3.85e-05	Down	8.64505	15.6486	10.584	10.088	9.74936	9.72392	6.5313	6.24912	8.83263	7.54782	5.74773	5.73441
ENSRNOG00000052864	0.47614	-1.07054	25.3423	0.331081	-3.23348	0.00122291	0.0173776	Down	0.417737	0.814159	0.239298	0.421869	0.485716	0.520003	0.190388	0.194597	0.170814	0.253058	0.275522	0.155809
ENSRNOG00000045779	0.496686	-1.00959	44.1055	0.317373	-3.18109	0.00146721	0.0198787	Down	0.416422	0.593294	0.418411	0.359227	0.571372	0.383297	0.088526	0.191139	0.307466	0.140608	0.280248	0.372919
ENSRNOG00000013572	1.55959	0.641163	16482	0.118589	5.40657	6.42e-08	5.06e-06	Up	125.425	141.596	146.205	139.054	163.671	178.823	268.471	285.377	235.48	237.347	225.607	258.082
ENSRNOG00000046081	1.56566	0.64677	639.677	0.201487	3.20999	0.0013274	0.0185052	Up	126.685	65.5829	115.551	111.879	104.742	177.953	147.825	127.619	255.512	291.16	219.395	249.901
ENSRNOG00000010794	1.7898	0.8398	67.917	0.269573	3.1153	0.00183758	0.0235704	Up	0.100851	0.155791	0.098213	0.166199	0.079736	0.07742	0.099702	0.205057	0.230151	0.205864	0.217336	0.259476
ENSRNOG00000021151	1.52913	0.612706	3146.94	0.131951	4.64343	3.43e-06	0.000154316	Up	51.4394	62.4523	44.0909	40.2168	39.4052	41.7586	65.3576	74.2982	94.1297	75.7223	63.1948	54.3848
ENSRNOG00000020205	0.551031	-0.859794	174.94	0.218758	-3.93034	8.48e-05	0.00223135	Down	0.449812	0.658889	0.368851	0.406916	0.251217	0.500754	0.188602	0.138334	0.330303	0.220076	0.257638	0.27287
ENSRNOG00000020206	0.546016	-0.872984	37515.2	0.130382	-6.69559	2.15e-11	4.01e-09	Down	255.867	550.177	323.878	301.401	328.916	366.602	163.738	141.677	182.022	221.151	206.545	194.211
ENSRNOG00000049991	0.469598	-1.0905	51.9125	0.274894	-3.96699	7.28e-05	0.00199388	Down	0.917609	0.584264	1.07967	0.838406	1.8235	0.895373	0.525515	0.692767	0.582223	0.572878	0.28553	0.542125
ENSRNOG00000033299	0.641272	-0.640991	567898	0.10887	-5.88767	3.92e-09	4.34e-07	Down	54619.8	48180.8	46783.5	43899.1	40035.1	36480.6	29491.8	28227.7	31215.7	30867.2	33717.9	29132.3
ENSRNOG00000025644	1.51463	0.598968	386.881	0.173458	3.45309	0.0005542	0.00942668	Up	2.7427	4.25444	1.73613	2.88353	2.07375	2.10418	2.41591	4.10386	4.94114	4.0207	3.72518	3.36482
ENSRNOG00000031590	1.50953	0.594097	311.342	0.170549	3.48343	0.00049503	0.00863131	Up	3.88986	5.15673	3.93368	5.50489	5.15603	6.38192	8.9053	7.1534	7.62881	7.04619	7.18396	10.5218
ENSRNOG00000054657	3.12929	1.64584	103.983	0.534986	3.07641	0.00209509	0.0260003	Up	21.7284	7.42883	5.40326	9.60892	5.02825	11.8583	10.7491	19.0678	72.8023	48.5345	22.7205	46.2282
ENSRNOG00000050545	3.12652	1.64456	154.82	0.539975	3.04562	0.002322	0.0276323	Up	36.8272	11.537	8.60196	12.3909	7.09971	15.5173	17.5126	30.5501	112.013	74.9308	38.1889	54.5992
ENSRNOG00000016976	0.626836	-0.673841	853.026	0.118091	-5.70612	1.16e-08	1.15e-06	Down	4.99934	9.27662	4.69453	5.30627	4.4908	5.43116	3.47994	2.92416	3.10131	3.48633	3.00159	4.09967
ENSRNOG00000011078	1.96779	0.976579	1359.16	0.210909	4.63032	3.65e-06	0.000163236	Up	13.3956	15.5553	9.24905	8.66634	6.75423	7.75815	13.7906	24.1035	28.6489	20.6612	17.8066	11.2603
ENSRNOG00000020906	2.08846	1.06244	239.02	0.197503	5.37937	7.47e-08	5.78e-06	Up	0.885364	1.35747	0.795842	0.815565	1.04099	0.733135	2.47581	1.75069	1.8753	1.20138	1.56243	2.54407
ENSRNOG00000008165	1.55747	0.639208	210.288	0.221142	2.89048	0.00384655	0.0401347	Up	0.881583	1.08353	0.590228	0.500558	0.881741	0.533158	0.909586	1.15123	1.90328	1.34265	0.737258	1.10092
ENSRNOG00000019598	1.60639	0.683825	366.198	0.235282	2.90641	0.00365603	0.0388299	Up	1.42591	2.84592	1.06294	1.2111	0.806438	0.604519	1.18	1.42395	2.78174	1.41458	2.38271	1.49311
ENSRNOG00000007827	11.1356	3.47711	305.909	0.199533	17.4263	5.21e-68	6.53e-64	Up	0.427075	0.469418	0.615182	0.733361	0.617837	0.416261	5.70799	5.415	7.92554	5.10411	7.91121	8.72124
ENSRNOG00000014613	1.559	0.640624	5797.92	0.0871612	7.34987	1.98e-13	5.52e-11	Up	15.4398	27.0992	15.9762	15.2301	16.1059	15.9781	22.8489	24.5332	30.582	27.0595	28.0724	25.0161
ENSRNOG00000000662	2.45636	1.29652	316.994	0.218087	5.94498	2.76e-09	3.18e-07	Up	4.61308	5.04353	2.2974	2.78716	2.86561	2.69279	5.79201	11.7524	10.9144	7.06965	7.12044	5.65338
ENSRNOG00000004540	3.51032	1.8116	39.8588	0.433317	4.18078	2.91e-05	0.00093255	Up	0.071909	0.231672	0.226894	0.181754	0.480197	0.317693	0	0.371912	0.800936	0.653873	1.74007	1.42687
ENSRNOG00000037134	0.299358	-1.74006	24.7923	0.503545	-3.45561	0.000549045	0.0093772	Down	0.156634	0	0.101469	0.599801	0.344865	0.160631	0.167512	0.044264	0.031055	0.098658	0.099564	0.05252
ENSRNOG00000019655	0.649226	-0.623208	47311.4	0.122407	-5.09129	3.56e-07	2.27e-05	Down	603.128	574.02	751.04	708.295	784.248	875.236	562.117	580.137	503.145	531.295	420.942	510.151
ENSRNOG00000046379	2.44778	1.29147	1482.58	0.218424	5.91267	3.37e-09	3.8e-07	Up	14.0294	16.3422	5.4738	9.34892	7.16734	8.39385	14.4428	24.4392	37.5423	20.6838	19.4298	24.0433
ENSRNOG00000012879	0.623852	-0.680724	705.052	0.128311	-5.30528	1.12e-07	8.38e-06	Down	15.0726	27.0015	17.0759	12.7839	13.032	16.3355	10.2155	10.8974	11.6429	9.48506	8.22619	9.21024
ENSRNOG00000026910	1.74763	0.805402	286.924	0.161261	4.99439	5.9e-07	3.57e-05	Up	1.04278	2.21128	0.973605	1.13527	1.03116	0.735533	1.96219	1.76526	2.41489	1.47484	1.46902	1.97852
ENSRNOG00000029070	1.59585	0.674329	146.088	0.22477	3.00008	0.00269907	0.0309507	Up	10.6526	16.4666	30.6672	26.9657	24.3679	16.9567	34.2271	34.2567	39.2803	32.4887	38.6885	47.0122
ENSRNOG00000018484	1.88905	0.917659	985.077	0.144075	6.3693	1.9e-10	2.91e-08	Up	4.75978	8.09578	3.37701	3.28877	2.68405	3.66464	6.13152	6.61564	8.51371	8.34143	7.26224	6.37241
ENSRNOG00000048704	1.99981	0.999866	53.8825	0.257361	3.88508	0.000102298	0.00256134	Up	0.417646	0.689606	0.517561	0.375592	0.508687	0.379259	1.02525	0.763673	0.954415	0.9891	1.31391	0.620768
ENSRNOG00000007089	0.526319	-0.92599	16917.5	0.0921813	-10.0453	9.63e-24	1.1e-20	Down	143.449	209.576	145.611	152.792	141.186	152.776	91.876	86.2218	76.1872	79.8903	78.3573	84.6735
ENSRNOG00000018735	1.63774	0.711703	505.958	0.148889	4.7801	1.75e-06	8.72e-05	Up	3.55509	5.26089	4.29146	3.64313	3.93502	5.14359	5.60581	9.04748	7.56539	7.78906	6.89046	6.25401
ENSRNOG00000007335	3.06163	1.6143	48.5797	0.44289	3.64492	0.000267473	0.00537947	Up	0	0.440128	0.238708	0.156679	0.208248	0	1.01446	1.28031	0.141516	1.08491	1.09204	1.00808
ENSRNOG00000014597	0.390592	-1.35627	35.1988	0.36914	-3.67412	0.000238666	0.00497939	Down	0.114847	0.131671	0.165277	0.084006	0.126279	0.135471	0.024647	0.033815	0.107788	0.076917	0.024734	0.045129
ENSRNOG00000016695	0.647332	-0.627422	13253.4	0.122288	-5.13068	2.89e-07	1.85e-05	Down	79.4502	146.933	72.3646	69.8814	59.8988	60.6928	38.6985	37.3714	53.4027	48.9429	54.1659	52.8399
ENSRNOG00000010960	0.501161	-0.996655	390.218	0.18349	-5.43165	5.58e-08	4.57e-06	Down	3.77024	2.52897	2.91706	2.61652	2.22986	2.42779	1.82995	1.78524	1.01242	1.36316	1.26813	1.68237
ENSRNOG00000020989	0.538086	-0.894091	177.58	0.184825	-4.8375	1.31e-06	6.91e-05	Down	1.77298	2.72771	1.5004	1.08882	1.42492	0.903444	0.695028	0.713112	0.876406	0.835408	0.60262	0.894776
ENSRNOG00000004247	1.70773	0.772079	8169.01	0.12545	6.15446	7.53e-10	9.62e-08	Up	96.536	100.793	113.296	106.001	122.233	127.892	226.802	210.294	178.718	175.88	199.421	250.97
ENSRNOG00000007539	0.367071	-1.44587	49.3437	0.384064	-3.76466	0.000166776	0.00380998	Down	0.332765	0.688278	0.259052	0.082207	0.407376	0.228286	0.05844	0.058029	0.122426	0.102056	0.071678	0.203024
ENSRNOG00000031706	2.50447	1.32451	29.8344	0.436589	3.03376	0.00241525	0.0284982	Up	0.100087	0.345295	0.14643	0.292951	0.451078	0.341438	0.632217	0.437993	1.72175	0.410845	0.785878	0.535146
ENSRNOG00000036571	0.582338	-0.780071	111.969	0.217172	-3.59194	0.00032822	0.00633125	Down	1.63233	2.46435	0.656224	0.858114	1.13969	0.916839	0.608412	0.651179	0.720658	0.588564	0.567787	0.750269
ENSRNOG00000016326	0.448165	-1.1579	204.73	0.242257	-4.77962	1.76e-06	8.72e-05	Down	1.2163	2.5815	0.9692	1.42147	1.18007	1.19834	0.312375	0.319014	0.481067	0.685171	0.893359	0.760338
ENSRNOG00000000407	2.0372	1.02659	45.3069	0.322262	3.18557	0.00144468	0.01968	Up	0.365242	1.03869	0.197499	0.308631	0.101302	0.237983	0.611284	0.471002	0.758672	0.50224	0.28302	0.559273
ENSRNOG00000020165	2.23189	1.15826	1223.69	0.141655	8.17667	2.92e-16	1.46e-13	Up	18.6027	17.4833	15.922	17.3463	16.0202	16.2119	39.3213	56.5561	39.6027	34.8568	38.5471	32.1501
ENSRNOG00000020164	1.62716	0.70236	676.101	0.10921	6.4313	1.27e-10	2e-08	Up	10.8162	10.9066	10.4326	12.202	12.3529	12.1395	17.7639	19.1513	20.4511	20.7114	20.0268	17.5055
ENSRNOG00000003170	2.60133	1.37925	32.523	0.373925	3.68857	0.000225514	0.00478868	Up	0.09082	0.080763	0.014109	0.076289	0.059181	0.040925	0.118084	0.118748	0.154159	0.208791	0.21906	0.129812
ENSRNOG00000031851	5.82456	2.54215	154.526	0.310825	8.17872	2.87e-16	1.46e-13	Up	0.136772	0.704557	0.723186	0.58586	1.00316	0.393357	2.87337	3.0235	2.49986	3.53323	4.80905	4.83261
ENSRNOG00000002052	2.72816	1.44793	51595.2	0.140978	10.2706	9.56e-25	1.33e-21	Up	77.3403	109.766	57.7596	81.987	72.9966	55.5508	163.885	154.776	215.064	200.209	250.062	225.424
ENSRNOG00000003835	0.569135	-0.813157	326.091	0.190693	-4.26423	2.01e-05	0.000682388	Down	1.63591	2.03761	1.2873	1.02648	0.849097	1.27323	0.547279	0.647156	1.02868	0.810318	0.839522	0.578639
ENSRNOG00000052764	4.19725	2.06945	21.2714	0.422473	4.89841	9.66e-07	5.38e-05	Up	0	0	0	0	0	0	1.72322	1.55574	1.03337	1.75379	0	0
ENSRNOG00000009768	0.28201	-1.82618	168.216	0.282228	-6.47059	9.76e-11	1.58e-08	Down	5.68138	9.20028	4.70905	5.81873	6.24928	6.64139	1.46954	2.82214	2.25972	2.40832	0.963567	0.602817
ENSRNOG00000033220	0.38271	-1.38568	49.018	0.376544	-3.67999	0.000233246	0.00491584	Down	0.645922	0.474793	0.691766	0.387411	0.413488	0.348796	0.131544	0.405213	0.174574	0.313173	0.061426	0.075844
ENSRNOG00000017231	0.631905	-0.662221	255.321	0.190321	-3.4795	0.000502346	0.00872243	Down	1.21769	1.7142	1.08507	1.3612	1.80261	1.13918	0.938541	0.537261	0.858904	1.12959	1.02642	0.866773
ENSRNOG00000015495	0.628929	-0.66903	347.336	0.148185	-4.51481	6.34e-06	0.000264453	Down	3.94089	3.94695	3.21698	3.00448	3.57322	3.93367	2.70923	1.95992	2.10692	2.11698	2.86713	2.48495
ENSRNOG00000055179	1.94122	0.956962	1080.11	0.163009	5.87059	4.34e-09	4.73e-07	Up	12.3584	21.7155	9.65998	9.06776	8.64705	8.93889	16.0152	26.007	26.1281	21.7595	14.0503	17.9005
ENSRNOG00000003463	0.52023	-0.942778	227.765	0.193769	-4.86547	1.14e-06	6.16e-05	Down	1.00206	1.82905	0.891707	1.26164	0.522531	0.827004	0.550313	0.464945	0.439562	0.483642	0.547268	0.515232
ENSRNOG00000014490	0.662989	-0.592943	4086.66	0.152199	-3.89584	9.79e-05	0.00247994	Down	37.3205	65.1941	56.4573	56.2521	56.7536	69.8905	40.2	44.2693	38.4305	40.8063	29.4096	43.2873
ENSRNOG00000022261	1.74892	0.806462	60.2161	0.275702	2.92512	0.00344319	0.0372561	Up	0.271619	0.344388	0.356296	0.244287	0.243585	0.503453	0.629031	0.734406	0.392733	0.640545	0.491348	0.815423
ENSRNOG00000053272	2.14796	1.10297	567.889	0.190427	5.79207	6.95e-09	7.13e-07	Up	2.77575	4.13965	2.01774	1.95735	2.61645	2.82719	4.72674	4.42547	4.20968	5.01506	6.63839	8.75374
ENSRNOG00000009338	1.67653	0.745482	495.025	0.222341	3.35287	0.000799772	0.0125941	Up	5.77874	6.65687	3.23483	4.08969	2.43839	3.10334	3.69694	7.56292	10.407	6.76763	5.16272	6.33585
ENSRNOG00000017235	0.6611	-0.597059	5489.8	0.114345	-5.22158	1.77e-07	1.24e-05	Down	44.9252	74.9684	53.6925	55.0658	56.6998	64.7979	39.2281	41.6589	34.4188	36.6159	40.2777	42.0439
ENSRNOG00000030371	0.570602	-0.809442	501742	0.137143	-5.90216	3.59e-09	4.01e-07	Down	13316	19872.6	13193.5	13553.4	11503.6	9813.03	6246.5	6519.57	6853.13	6851.83	10059.8	8477.73
ENSRNOG00000014765	1.6335	0.707964	20940.5	0.143744	4.92517	8.43e-07	4.8e-05	Up	152.385	169.427	110.656	111.482	112.022	135.061	207.449	282.827	243.861	224.185	159.479	189.092
ENSRNOG00000058568	1.66464	0.735212	631.893	0.174505	4.21312	2.52e-05	0.000828901	Up	0.773868	2.75855	1.44822	1.74521	1.72065	1.51101	2.92597	2.41218	2.71297	2.4781	2.41843	2.48358
ENSRNOG00000008057	3.35501	1.74632	109.449	0.269919	6.46978	9.81e-11	1.58e-08	Up	0.290517	0.119701	0.433403	0.141979	0.276099	0.402874	0.990617	1.78475	1.11541	0.847698	1.07255	0.916057
ENSRNOG00000008054	2.40775	1.26769	172.281	0.224152	5.65547	1.55e-08	1.46e-06	Up	0.251631	0.687688	0.246925	0.162621	0.420466	0.281598	0.833384	0.814342	0.712523	0.558875	0.536211	0.913917
ENSRNOG00000029115	1.84235	0.881546	150.493	0.217711	4.04915	5.14e-05	0.00151773	Up	1.46762	3.17943	2.32801	1.25428	2.08014	2.00323	3.38282	4.60372	2.77898	2.66828	3.44671	4.84662
ENSRNOG00000002487	0.319051	-1.64814	39.5566	0.346224	-4.76033	1.93e-06	9.49e-05	Down	0.291693	0.759821	0.398433	0.367906	0.570644	0.355633	0.053993	0.089299	0.166309	0.174271	0.238511	0.08007
ENSRNOG00000028993	1.74635	0.804343	2064.96	0.148308	5.42348	5.85e-08	4.75e-06	Up	24.3076	56.9521	41.059	34.989	45.873	42.0953	66.1298	75.2761	78.6985	66.6307	75.3834	61.5678
ENSRNOG00000047934	2.03652	1.02611	270.555	0.277402	3.699	0.00021645	0.00464791	Up	7.616	8.04324	3.32935	3.37317	3.70423	1.45782	6.93438	7.73571	12.6093	9.01671	8.16712	6.46732
ENSRNOG00000017073	1.58712	0.66641	275.162	0.176848	3.76827	0.000164382	0.00376905	Up	1.44142	3.406	1.27181	1.25103	1.37694	1.10268	1.73828	1.68009	2.16132	1.76986	3.0376	2.78375
ENSRNOG00000017072	2.5447	1.34749	64.0341	0.234039	5.75757	8.53e-09	8.55e-07	Up	0.078174	0.232649	0.093245	0.111475	0.087894	0.071822	0.320088	0.2518	0.21015	0.239652	0.23806	0.199189
ENSRNOG00000020093	1.86654	0.900363	582.015	0.206181	4.36685	1.26e-05	0.000466866	Up	8.15939	17.5237	15.2675	12.2126	17.8683	9.80018	21.2363	18.4918	34.7185	26.8254	31.4722	19.7104
ENSRNOG00000014529	1.60447	0.682101	113.164	0.223733	3.04873	0.00229814	0.0275051	Up	1.28818	1.39952	0.558384	1.08664	0.953188	0.907878	1.63878	1.77344	1.71132	2.2629	1.27212	1.24734
ENSRNOG00000050655	1.83714	0.877459	2484.31	0.110523	7.93917	2.04e-15	8.79e-13	Up	10.0629	19.2823	9.49711	10.5381	11.6471	9.74721	14.8466	20.7464	20.3013	21.2908	22.3	22.3938
ENSRNOG00000030700	0.61994	-0.689799	1.34627e+06	0.124862	-5.52448	3.3e-08	2.83e-06	Down	30342.4	30647.2	30898	27886.6	25575.2	24045.2	15955	14354.2	18324.8	19849.1	23133.6	19000
ENSRNOG00000005389	1.59085	0.6698	357.353	0.22731	2.94664	0.00321244	0.0353397	Up	2.28325	11.3772	5.05227	5.35328	3.54036	2.34422	4.22431	6.7106	8.27228	5.23326	7.54976	6.20493
ENSRNOG00000019549	1.87669	0.908188	4294.85	0.101159	8.97782	2.76e-19	1.82e-16	Up	7.40852	9.31118	5.58677	6.62632	5.82704	5.48812	10.8664	11.7879	14.3311	12.8407	12.7297	12.2258
ENSRNOG00000042960	2.15189	1.1056	166.928	0.231488	4.77607	1.79e-06	8.85e-05	Up	1.27117	1.63219	1.71225	1.66947	1.65094	1.04516	4.97338	2.05945	2.7611	3.38499	2.82586	4.26339
ENSRNOG00000008374	2.28891	1.19466	52.2355	0.31992	3.73425	0.000188279	0.00417919	Up	0.230567	0.520076	0.206442	0.14142	0.208075	0.239734	0.569483	0.256471	0.289145	0.577601	0.826465	0.518058
ENSRNOG00000051456	3.01631	1.59278	28.7447	0.414281	3.8447	0.000120702	0.00291149	Up	0.068764	0.292134	0.032144	0	0.123542	0.068898	0.34585	0.179632	0.653001	0.397313	0.531236	0.392642
ENSRNOG00000060657	1.58605	0.665435	291.583	0.205686	3.2352	0.00121556	0.0173124	Up	62.1677	27.6327	52.0422	52.7596	45.7915	74.8928	67.6823	60.9309	115.544	140.217	107.196	98.6715
ENSRNOG00000024757	0.581435	-0.78231	66.5825	0.278808	-2.80591	0.00501743	0.0488819	Down	0.649215	0.73214	0.665518	1.07462	0.641977	0.799956	0.335342	0.273839	0.498047	0.443065	0.453353	0.870291
ENSRNOG00000001163	1.70422	0.769114	375.301	0.257559	2.98616	0.00282502	0.0320059	Up	5.52427	6.42654	2.07741	2.82092	2.484	2.94186	4.21196	7.67307	9.6661	4.85451	4.82824	3.61475
ENSRNOG00000049491	2.94471	1.55813	18.9182	0.525423	2.96547	0.00302218	0.0336907	Up	0	0	0	0.027313	0.020601	0.049548	0.225163	0.197153	0.118483	0.258553	0.206982	0.624348
ENSRNOG00000046327	1.73409	0.794176	5860.26	0.137052	5.79473	6.84e-09	7.08e-07	Up	13.3698	16.8254	9.95173	14.4074	15.5716	9.45293	18.692	21.2936	23.9112	24.2286	24.8205	26.9814
ENSRNOG00000013526	1.87402	0.906133	3885.52	0.117127	7.73631	1.02e-14	3.88e-12	Up	14.3216	31.0273	14.1353	13.4935	14.6997	13.2001	21.5164	23.0726	28.1854	30.879	31.981	33.0344
ENSRNOG00000000640	0.356335	-1.48869	30.2258	0.345117	-4.31359	1.61e-05	0.000571263	Down	0.189887	0.292653	0.132068	0.303887	0.103712	0.178326	0.053964	0.049854	0.095941	0.087555	0.066071	0.06089
ENSRNOG00000011490	1.88599	0.915323	658.296	0.134339	6.81355	9.52e-12	1.95e-09	Up	4.93028	10.683	5.89971	6.82082	6.99507	7.61177	14.6266	13.5975	13.2626	11.403	12.2712	13.1794
ENSRNOG00000011498	2.08222	1.05812	2451.99	0.326662	3.2392	0.00119865	0.0171692	Up	16.742	10.2781	5.63177	8.69243	6.6593	6.96426	15.2282	25.5263	32.9778	21.4551	13.9335	15.2395
ENSRNOG00000023280	0.541827	-0.884097	148.039	0.191728	-4.6112	4e-06	0.000177098	Down	0.516099	0.6479	0.376476	0.417728	0.402387	0.311189	0.154166	0.274334	0.24833	0.212562	0.197836	0.321719
ENSRNOG00000039815	0.649961	-0.621575	292.129	0.172195	-3.6097	0.000306546	0.00598698	Down	1.43522	2.59914	1.703	1.36288	1.23558	1.14816	0.676094	0.840694	1.27036	1.08607	1.12558	0.76595
ENSRNOG00000013720	0.62414	-0.680059	59369.9	0.150731	-4.51175	6.43e-06	0.000267414	Down	317.611	339.51	271.293	238.323	215.56	207.449	137.034	118.519	188.208	189.439	207.783	163.17
ENSRNOG00000013090	1.54354	0.626239	9650.6	0.144996	4.319	1.57e-05	0.000562223	Up	67.2225	99.7686	76.3842	82.046	94.7047	116.005	169.613	154.117	132.555	138.401	132.977	137.711
ENSRNOG00000016885	0.576494	-0.794623	18977.5	0.13408	-5.92649	3.09e-09	3.52e-07	Down	125.505	115.023	155.961	142.662	154.879	187.741	111.561	101.213	84.8919	99.9988	78.0229	91.1365
ENSRNOG00000027096	2.44483	1.28973	42.3668	0.34216	3.76938	0.000163653	0.00375946	Up	0	0.348746	0.145902	0.13584	0.297565	0	0.258415	0.440477	0.886242	0.5132	0.764299	0.422827
ENSRNOG00000055947	0.482443	-1.05157	60.9098	0.261389	-4.023	5.75e-05	0.00166515	Down	4.75707	7.20626	3.71825	2.59602	2.7856	2.96977	1.11008	2.17048	1.56028	2.52006	1.67647	1.27827
ENSRNOG00000062277	0.53945	-0.890439	189.732	0.281407	-3.16424	0.00155488	0.0207522	Down	5.43472	6.94315	3.39507	3.15438	2.52231	1.64765	2.03425	0.924523	1.91188	1.66766	3.00556	1.57744
ENSRNOG00000019018	0.481799	-1.0535	518.691	0.13678	-7.70212	1.34e-14	4.79e-12	Down	3.38963	6.27337	3.93107	3.84399	3.58844	3.43843	1.20393	2.08057	2.00519	1.94679	1.84036	2.23826
ENSRNOG00000012640	0.570795	-0.808956	29016.5	0.0977646	-8.27452	1.29e-16	7.3e-14	Down	253.142	313.846	291.522	293.54	267.029	315.895	179.673	152.97	172.009	184.09	167.837	187.15
ENSRNOG00000026594	2.53214	1.34036	66.6875	0.258414	5.18686	2.14e-07	1.42e-05	Up	0.318486	0.764941	0.679845	0.49803	0.488279	0.285925	0.819876	1.32528	1.42841	1.48081	1.37367	1.06353
ENSRNOG00000003464	1.70182	0.767079	145.224	0.215564	3.55847	0.000373017	0.00703858	Up	0.198919	0.50191	0.474101	0.373218	0.452886	0.424181	0.582694	0.563869	0.972653	0.75474	0.715415	0.656668
ENSRNOG00000021241	0.560758	-0.834549	76.8299	0.230877	-3.61469	0.000300702	0.00589121	Down	1.92593	2.88912	0.939979	1.44745	1.02553	1.06142	0.805448	0.569586	0.869045	0.847946	0.721949	0.763704
ENSRNOG00000060381	0.525459	-0.928349	1058.5	0.155277	-5.97866	2.25e-09	2.61e-07	Down	4.61185	10.8296	3.70338	3.78274	2.83633	2.6947	1.40149	1.8083	2.43144	1.9916	2.24099	2.05932
ENSRNOG00000037380	1.84599	0.884391	87.6803	0.184465	4.79435	1.63e-06	8.32e-05	Up	1.182	2.50889	1.17904	1.15565	0.9126	1.20059	1.74144	2.42476	2.46856	2.18237	2.12825	2.54739
ENSRNOG00000009156	0.665159	-0.588229	408.057	0.156737	-3.75297	0.000174755	0.00389975	Down	3.9139	9.26534	4.23425	3.14432	3.42703	2.4927	2.77225	2.0762	2.33738	2.20887	2.90089	2.3592
ENSRNOG00000042771	1.84242	0.881606	129.481	0.234299	3.76273	0.000168067	0.00381122	Up	0.897723	2.51276	0.346899	0.82968	0.747819	0.983404	1.27389	1.97503	1.67742	1.52966	1.04691	1.70986
ENSRNOG00000046643	1.85397	0.890618	275.518	0.198393	4.48916	7.15e-06	0.000287837	Up	1.19314	2.37432	1.63681	1.88608	1.77209	1.44887	3.50179	4.56066	2.58812	2.06289	3.11339	3.06338
ENSRNOG00000027833	0.576733	-0.794023	142.336	0.188761	-4.20651	2.59e-05	0.000847724	Down	0.575628	0.912	0.569683	0.699316	0.511759	0.412622	0.339178	0.356032	0.256139	0.438662	0.281443	0.375559
ENSRNOG00000027787	1.69204	0.758763	72.488	0.248361	3.05508	0.00224999	0.0270348	Up	0.183282	0.372589	0.35793	0.176846	0.234693	0.206965	0.282794	0.523317	0.534179	0.37686	0.338444	0.488347
ENSRNOG00000062287	0.59607	-0.746446	153.693	0.193954	-3.84857	0.00011881	0.00287694	Down	6.31992	11.281	6.3382	4.84228	3.78437	3.86169	2.089	3.1692	3.67834	3.34811	3.55956	3.44678
ENSRNOG00000001049	1.57894	0.658955	14639.8	0.138852	4.74572	2.08e-06	0.000101007	Up	138.38	284.218	192.851	167.567	217.733	181.208	262.156	294.049	360.254	331.495	344.371	233.319
ENSRNOG00000028545	0.501466	-0.995775	1012.96	0.139533	-7.13651	9.57e-13	2.5e-10	Down	1.33457	2.43816	0.855133	1.16921	0.86151	0.979598	0.493954	0.580514	0.691314	0.588145	0.525963	0.474842
ENSRNOG00000057427	0.562802	-0.829302	53.0886	0.286293	-2.89668	0.0037713	0.039664	Down	7.167	8.83408	7.41754	8.54811	4.06588	4.64239	3.50506	3.38624	4.79942	2.12348	5.4434	3.62145
ENSRNOG00000006388	1.93364	0.951318	241.136	0.167828	5.66843	1.44e-08	1.39e-06	Up	0.725333	1.36689	0.449628	0.717806	0.747061	0.899524	1.16275	1.43118	1.76403	1.53324	1.51907	1.43976
ENSRNOG00000011332	2.41651	1.27292	34.3288	0.316992	4.01564	5.93e-05	0.00169452	Up	0.056912	0.127289	0.041628	0.051429	0.04427	0.046248	0.101084	0.087964	0.106456	0.145054	0.103135	0.214155
ENSRNOG00000004298	0.62822	-0.670658	128.476	0.228557	-2.93431	0.00334286	0.0364223	Down	0.530445	1.38535	1.03879	0.850038	1.08676	1.11099	0.523799	0.862352	0.592879	0.510275	0.460751	0.790446
ENSRNOG00000018087	1.54732	0.629772	33688.7	0.112632	5.59143	2.25e-08	2e-06	Up	159.15	272.52	180.859	198.975	185.039	170.331	254.074	232.403	343.334	303.63	329.847	320.02
ENSRNOG00000037097	3.47063	1.7952	232557	0.121002	14.8361	8.56e-50	2.68e-46	Up	2543.98	1902.55	2914.76	2538.12	3288.77	3119.07	9503.74	12112.5	10097.8	9335.47	12922.4	10319.1
ENSRNOG00000011901	1.89753	0.92412	82.4421	0.222131	4.16025	3.18e-05	0.00100752	Up	0.34519	1.70518	0.425391	0.613679	0.45785	0.461009	0.710893	0.73115	0.979149	1.3217	0.95955	1.00391
ENSRNOG00000053766	1.55636	0.638176	1153.41	0.150732	4.23384	2.3e-05	0.000769011	Up	8.72168	15.8711	9.67586	8.18931	9.96802	9.74608	13.4916	13.1624	11.6508	15.7148	16.9486	21.8261
ENSRNOG00000004827	1.59376	0.672438	3009.51	0.129261	5.20218	1.97e-07	1.34e-05	Up	8.98358	12.0743	6.55611	7.02866	6.95375	6.96794	11.8806	15.7695	14.1041	12.26	9.68815	11.2568
ENSRNOG00000005191	3.35754	1.7474	105.071	0.493297	3.54229	0.000396662	0.00737862	Up	0.972157	0.624567	0.364134	0.210835	0.09677	0.444001	1.52987	1.51432	2.71661	1.05739	1.12318	1.19495
ENSRNOG00000009341	0.599734	-0.737606	143.381	0.233529	-3.15852	0.00158571	0.0210291	Down	0.189287	0.417618	0.2625	0.311395	0.17487	0.229324	0.211856	0.129317	0.173973	0.117889	0.121326	0.14797
ENSRNOG00000059894	2.08675	1.06126	75.5203	0.270265	3.92674	8.61e-05	0.00225516	Up	0.224872	0.81637	0.245109	0.23122	0.429375	0.188674	0.615806	0.506661	0.336478	0.787215	0.542697	0.744821
ENSRNOG00000023628	2.90341	1.53775	225.283	0.164471	9.34967	8.79e-21	7.34e-18	Up	0.534106	0.726179	0.629728	0.631344	0.548967	0.618489	1.17226	1.95477	1.85837	2.07491	2.11191	1.96561
ENSRNOG00000007752	2.25897	1.17566	545.6	0.35189	3.34099	0.000834805	0.0129753	Up	6.25666	7.04948	2.7528	2.8524	2.49031	2.68954	4.10646	7.84246	15.741	7.74082	8.03947	6.39324
ENSRNOG00000013656	1.96419	0.973936	224.849	0.18233	5.34161	9.21e-08	6.99e-06	Up	0.76183	0.752626	0.492023	0.526962	0.475386	0.604541	0.789127	1.08475	1.61173	1.13613	1.21866	1.41744
ENSRNOG00000003863	1.62077	0.696682	3849.27	0.158115	4.40616	1.05e-05	0.000401588	Up	50.6227	63.275	40.5021	38.0722	34.8396	43.0428	56.85	72.4097	109.683	76.0905	61.456	57.0148
ENSRNOG00000047374	1.75529	0.811709	3068.02	0.14707	5.51919	3.41e-08	2.88e-06	Up	31.5662	36.433	20.5769	27.1112	23.107	20.931	37.133	42.0069	66.251	46.3712	45.7248	41.4236
ENSRNOG00000056219	0.322275	-1.63364	40.0617	0.371284	-4.39997	1.08e-05	0.000411974	Down	0.172193	0.606257	0.339084	0.251923	0.182947	0.130332	0.040326	0.083827	0.042492	0.156291	0.061109	0
ENSRNOG00000020703	0.47114	-1.08577	56.3358	0.26613	-4.07985	4.51e-05	0.00134747	Down	0.087711	0.089685	0.154343	0.168555	0.099379	0.119807	0.079965	0.041265	0.06123	0.049622	0.07599	0.072299
ENSRNOG00000026415	2.19213	1.13233	63.2119	0.286357	3.95427	7.68e-05	0.00206238	Up	0.062972	0.201543	0.098724	0.085695	0.084908	0.115855	0.248249	0.25516	0.099032	0.166266	0.221996	0.278699
ENSRNOG00000017628	2.10936	1.07681	65193.8	0.177375	6.07079	1.27e-09	1.56e-07	Up	277.306	536.709	436.86	471.881	643.131	642.669	1163.02	1273.22	1002.15	1114.05	1091.39	1062.04
ENSRNOG00000058539	1.68412	0.751993	128.79	0.258919	2.90435	0.00368015	0.0390108	Up	0.612937	1.46273	0.287054	1.05401	1.05433	0.714367	1.18008	1.53979	1.04464	1.43119	1.55728	1.30625
ENSRNOG00000008067	2.52949	1.33885	56.3012	0.410637	3.26041	0.00111251	0.0162325	Up	0.633736	0.506031	0.34086	0.484295	0.170621	0.129313	1.12876	0.272872	1.7365	0.909109	0.690525	1.04683
ENSRNOG00000012081	1.55318	0.635229	10784.4	0.164845	3.85348	0.000116449	0.00283624	Up	208.231	402.996	335.52	310.043	435.952	391.592	546.528	648.938	496.948	544.35	638.862	480.87
ENSRNOG00000056940	1.70896	0.77312	1073.35	0.207436	3.72703	0.000193752	0.00425606	Up	6.93673	8.22234	5.09277	4.86163	3.78192	4.7605	6.20631	6.79704	16.5995	9.06214	7.97135	9.68141
ENSRNOG00000056941	5.03576	2.33221	20.3841	0.642053	3.63243	0.000280766	0.00557923	Up	0	0	0	0	0	0	0	0	0	0	0.544121	0.261335
ENSRNOG00000043076	1.72377	0.785565	87.6054	0.249692	3.14614	0.00165442	0.0217788	Up	2.65339	2.74557	2.94736	1.84878	3.33863	3.85785	4.43155	7.27297	7.63127	3.52018	5.02442	4.70488
ENSRNOG00000055323	1.54766	0.630086	192.913	0.215283	2.92678	0.00342496	0.0371552	Up	42.0566	17.2609	38.2243	31.2896	33.126	48.1715	46.7696	37.8664	73.8677	94.0812	71.8964	62.2029
ENSRNOG00000043381	0.62233	-0.684248	149.326	0.228015	-3.00089	0.00269189	0.0309456	Down	0.774516	1.24312	0.611659	0.88871	0.984084	0.621555	0.687128	0.335444	0.326375	0.490972	0.646876	0.583442
ENSRNOG00000017914	1.7954	0.844303	2233.63	0.138287	6.10542	1.03e-09	1.28e-07	Up	18.2977	24.187	13.023	13.3551	14.3683	18.6809	32.0885	34.748	33.1834	27.9564	23.7471	27.7743
ENSRNOG00000024460	2.13938	1.0972	59.7695	0.323858	3.3879	0.000704308	0.0114338	Up	0.531452	0.24166	0.236925	0.153541	0.180743	0.124528	0.523376	0.572528	0.820604	0.42236	0.508626	0.527396
ENSRNOG00000003984	2.01156	1.00831	1131.52	0.121925	8.26993	1.34e-16	7.3e-14	Up	2.88668	3.35633	2.71901	3.30058	3.10508	3.15956	6.0477	5.36366	6.08353	6.29537	7.4374	8.04668
ENSRNOG00000003988	1.95151	0.964589	38.962	0.318763	3.02604	0.0024778	0.0290174	Up	0.084932	0.027194	0.073588	0.054717	0.038479	0.098897	0.103589	0.096791	0.166396	0.233701	0.148336	0.147028
ENSRNOG00000015797	0.478899	-1.06221	1484.59	0.126347	-8.40708	4.2e-17	2.51e-14	Down	14.2983	14.4789	17.5596	19.9426	18.5378	20.7217	10.473	9.92629	8.42648	8.87007	8.34056	9.99861
ENSRNOG00000014675	1.62618	0.701487	110.039	0.250821	2.79676	0.00516176	0.0495933	Up	0.748712	1.76571	0.335643	0.897011	0.884551	0.412957	0.783573	0.944954	1.2763	1.36265	1.26204	1.23337
ENSRNOG00000012956	1.53958	0.622536	532.992	0.154596	4.02686	5.65e-05	0.00164188	Up	1.15734	2.09924	1.81062	1.72363	1.20516	1.59729	2.02385	2.25028	2.93707	2.78045	2.75577	2.15389
ENSRNOG00000005116	1.69637	0.762454	5226.69	0.151359	5.03738	4.72e-07	2.92e-05	Up	46.1059	115.54	55.5769	62.0315	44.4459	51.5606	79.7249	114.457	127.006	92.4173	66.4459	88.9142
ENSRNOG00000052840	0.37606	-1.41096	42.6266	0.317218	-4.44793	8.67e-06	0.000338132	Down	0.144245	0.06342	0.125022	0.17329	0.062673	0.078542	0.040854	0.056184	0.044449	0.030828	0.042054	0.06862
ENSRNOG00000047046	0.469171	-1.09182	85.8108	0.221331	-4.93296	8.1e-07	4.69e-05	Down	0.365854	0.620956	0.400587	0.32441	0.336259	0.411903	0.195186	0.097666	0.223822	0.174009	0.236839	0.179221
ENSRNOG00000017550	0.341895	-1.54837	41.8725	0.314276	-4.9268	8.36e-07	4.8e-05	Down	0.671582	1.43143	0.946738	0.575574	0.291483	0.642261	0	0.198342	0	0	0.225439	0.250984
ENSRNOG00000046313	1.84525	0.883817	2985.16	0.115164	7.67441	1.66e-14	5.78e-12	Up	26.1956	35.4385	23.2796	25.0182	23.823	29.6744	43.1891	45.217	63.7221	54.0897	52.2449	46.2257
ENSRNOG00000000611	1.77389	0.826917	267.422	0.186665	4.42995	9.43e-06	0.000364187	Up	2.35665	1.82564	1.43018	1.58609	2.16783	1.32662	3.10163	4.53864	3.65212	2.74416	3.42006	2.68955
ENSRNOG00000014354	0.618566	-0.693	80.7878	0.208132	-3.32961	0.000869671	0.0133752	Down	0.608462	0.943146	0.449977	0.452179	0.354639	0.343843	0.23176	0.299674	0.261644	0.308556	0.290466	0.354319
ENSRNOG00000009151	1.66069	0.731782	99.4455	0.206228	3.54841	0.000387566	0.00723091	Up	0.525064	0.923735	0.399927	0.536407	0.615336	0.688808	0.865015	0.749442	1.37737	1.1073	0.946029	0.9208
ENSRNOG00000018992	1.58358	0.663193	439.477	0.147668	4.49111	7.09e-06	0.000286128	Up	1.56557	1.96288	1.96016	2.97518	2.08492	1.80721	3.65903	3.56705	4.52589	2.83445	3.24169	4.31378
ENSRNOG00000008609	1.848	0.885968	71.9633	0.301297	2.94052	0.00327663	0.0358255	Up	0.298829	0.098793	0.35243	0.162071	0.154186	0.230205	0.304212	0.896031	0.444445	0.338758	0.369566	0.504656
ENSRNOG00000033411	2.49369	1.31828	40.7218	0.402069	3.27875	0.00104267	0.0154111	Up	0.403246	0.258081	0.203278	0.130103	0.330313	0	0.201485	0.569458	1.33798	0.499655	0.756939	0.971313
ENSRNOG00000060237	1.70208	0.767298	588.693	0.136751	5.61092	2.01e-08	1.83e-06	Up	1.59258	4.03572	1.88683	2.14569	1.63919	1.46367	2.72264	2.6703	3.84697	3.59089	2.83569	3.50082
ENSRNOG00000004483	0.200379	-2.3192	49.4524	0.367351	-6.3133	2.73e-10	3.89e-08	Down	0.359193	0.442229	0.206536	0.307762	0.212586	0.470987	0.022488	0.045175	0.103387	0.040321	0.051791	0.134721
ENSRNOG00000018338	4.94092	2.30478	40.546	0.482196	4.77976	1.76e-06	8.72e-05	Up	0.033374	0.523309	0.032261	0.02274	0.013934	0	0.133859	0.395173	0.296965	0.242811	0.400403	0.364922
ENSRNOG00000029042	0.643263	-0.636519	5681.68	0.146548	-4.34342	1.4e-05	0.000509046	Down	194.911	388.786	232.177	170.03	142.284	131.116	103.226	105.694	132.623	120.613	144.284	113.989
ENSRNOG00000033335	0.406676	-1.29805	18.5916	0.385815	-3.36443	0.000767029	0.0121858	Down	0	0.146025	0.153109	0.076436	0.136883	0.095902	0.052432	0.064985	0.028627	0.043748	0.031341	0.060336
ENSRNOG00000024839	0.656605	-0.606902	116.6	0.187625	-3.23465	0.00121794	0.0173266	Down	0.681191	1.48742	0.839189	0.81755	0.733784	0.880334	0.560616	0.605232	0.448735	0.458143	0.746895	0.511123
ENSRNOG00000003687	1.7668	0.821143	751.656	0.132914	6.178	6.49e-10	8.64e-08	Up	5.86082	14.0415	7.4738	7.31254	9.73775	8.6233	14.1507	13.6453	13.869	15.0872	15.2969	16.7435
ENSRNOG00000020452	1.65718	0.728729	1315.37	0.221811	3.28536	0.00101852	0.0151436	Up	14.3089	13.2004	5.94984	7.65012	6.21315	7.40203	10.9607	20.3612	21.0368	12.4171	11.6499	12.2092
ENSRNOG00000008816	0.327954	-1.60843	11598.2	0.101851	-15.792	3.53e-56	1.47e-52	Down	91.0265	132.311	102.239	109.326	96.2514	109.107	38.3501	32.6352	33.9287	33.831	39.5215	35.7197
