# Supplementary material for: Hypobaric hypoxia-driven energy metabolism disturbance facilitates vascular endothelial dysfunction
Source: Redox Biol. 2025 May 17;84:103675. doi: 10.1016/j.redox.2025.103675 (PMC12147897; doi:10.1016/j.redox.2025.103675)
Supplement: Multimedia component 3 [file mmc3.xlsx]

## Sheet: data
Metabolite	Control1	Control2	Control3	Control4	Control5	Control6	Hypoxia1	Hypoxia2	Hypoxia3	Hypoxia4	Hypoxia5	Hypoxia6	p	p.adj	p.signif	method
alpha-ketoglutarate	0.0185268	0.0181345	0.015979	0.0208303	0.0294354	0.0257086	0.011748	0.0120656	0.015368	0.0149594	0.011112	0.0150071	0.010222	0.2	*	T-test
Oxaloacetate	1.54993	1.66296	1.65114	1.60611	1.50278	1.61495	1.15575	1.17222	1.26568	1.21748	1.22427	1.13732	3.00823e-07	6.9e-06	***	T-test
Succinate	0.221557	0.221425	0.221812	0.220048	0.220279	0.220917	0.222506	0.225947	0.220429	0.226338	0.21919	0.223632	0.153684	1	ns	T-test
Phosphoenolpyruvate	0.0318222	0.0258524	0.0305086	0.0281767	0.0277553	0.0266104	0.0272702	0.0336841	0.0268569	0.0259061	0.0328039	0.0264326	0.831727	1	ns	T-test
L-Malic acid	0.641407	0.529943	0.666651	0.52376	0.709823	0.645607	0.750563	0.701649	0.674725	0.687732	0.830571	0.743077	0.0174298	0.33	*	T-test
Lactate	3.43649	2.60483	3.22368	1.90262	3.04	2.77749	4.5872	4.69123	3.46	4.8707	4.75671	4.84142	0.000276396	0.0058	***	T-test
cis-Aconitate	0.00348056	0.00291508	0.00269995	0.00324504	0.00314835	0.00339977	0.00257016	0.00403461	0.00267748	0.00366401	0.00283999	0.00398426	0.640145	1	ns	T-test
GMP	0.00479072	0.00484653	0.00568319	0.00558355	0.00607707	0.00534576	0.0056458	0.00561738	0.00403969	0.00534733	0.00395029	0.00493421	0.244409	1	ns	T-test
NAD	0.0172161	0.0173592	0.0173151	0.0176488	0.0177216	0.0178782	0.0173988	0.0174027	0.0170443	0.0170063	0.0171087	0.0171957	0.0311283	0.56	*	T-test
NADP	0.0534693	0.0548182	0.0569642	0.0538785	0.0570669	0.0550319	0.0536058	0.0543906	0.0555005	0.0530797	0.054726	0.0555187	0.347909	1	ns	T-test
ADP	0.0553	0.0465686	0.0595291	0.044034	0.0646821	0.0685322	0.0562185	0.061466	0.0541393	0.0550674	0.0657318	0.0617057	0.57124	1	ns	T-test
Adenosine monophosphate	0.00780216	0.00786318	0.00706846	0.00677719	0.00856849	0.00780354	0.0082359	0.00781387	0.00787777	0.00897626	0.0076367	0.0082009	0.176176	1	ns	T-test
Cyclic AMP	0.00298163	0.00256542	0.0023128	0.00265747	0.00227005	0.00287382	0.00214784	0.00333301	0.00238945	0.00278088	0.00229268	0.00316698	0.754294	1	ns	T-test
Isocitrate	0.0330477	0.0284176	0.0278079	0.0305819	0.0280259	0.0316753	0.0262101	0.0339094	0.0270026	0.030993	0.0283634	0.0308802	0.809651	1	ns	T-test
Citrate	0.49032	0.50046	0.261579	0.399822	0.438448	0.521688	0.167956	0.573766	0.176609	0.50117	0.302018	0.571248	0.559033	1	ns	T-test
Fumarate	0.00249861	0.00260197	0.00331145	0.00311285	0.00273016	0.00271564	0.00312787	0.00284842	0.00271272	0.00244619	0.00261394	0.00283847	0.698947	1	ns	T-test
Guanosine 5'-diphosphate (GDP)	0.149362	0.149223	0.151372	0.150031	0.151597	0.149976	0.151751	0.149625	0.148843	0.148182	0.151352	0.149373	0.57969	1	ns	T-test
Thiamine pyrophosphate (TPP)	0.442586	0.442382	0.442	0.44207	0.442098	0.442881	0.441992	0.442856	0.442244	0.442231	0.442392	0.44289	0.643417	1	ns	T-test
Flavin mononucleotide (FMN)	0.285563	0.2842	0.284207	0.284182	0.284867	0.284506	0.284459	0.285645	0.284035	0.284513	0.284355	0.28457	0.979081	1	ns	T-test
Beta-D-Fructose 6-phosphate	0.738478	0.691952	0.912183	0.549016	0.985075	0.736456	0.991725	0.551098	0.824048	0.643327	0.732173	0.662994	0.709434	1	ns	T-test
3-Phospho-D-glycerate	0.353506	0.337512	0.352738	0.313097	0.344351	0.349462	0.357271	0.358088	0.337646	0.343437	0.354556	0.347806	0.291168	1	ns	T-test
D-Glucose 6-phosphate	1.70027	1.24656	1.62613	1.15516	1.57772	1.50321	1.75438	1.25991	1.48114	1.39712	1.8081	1.40134	0.706257	1	ns	T-test
Dihydroxyacetone phosphate	0.615056	0.736333	0.801656	0.671031	0.792876	0.699568	1.12738	1.0118	1.14311	0.986556	1.08357	1.05045	5.162e-06	0.00011	***	T-test
